# Supplementary material for: Chemoresistance Evolution in Ovarian Cancer Delineated by Single-Cell RNA Sequencing
Source: Int J Mol Sci. 2025 Jul 15;26(14):6760. doi: 10.3390/ijms26146760 (PMC12294846; doi:10.3390/ijms26146760)
Supplement: Supplementary file 1 [file ijms-26-06760-s001.zip]

Archive with 5 entries (5 files):
- Supplementary Figure and figure legend.pdf
- Supplementary Table S1.xlsx
- Supplementary Table S2.xlsx
- Supplementary Table S3.xlsx
- Supplementary Table S4.xlsx
