# Supplementary material for: Chemoresistance Evolution in Ovarian Cancer Delineated by Single-Cell RNA Sequencing
Source: Int J Mol Sci. 2025 Jul 15;26(14):6760. doi: 10.3390/ijms26146760 (PMC12294846; doi:10.3390/ijms26146760)
Supplement: Supplementary file 1 [file ijms-26-06760-s001.zip › Supplementary Table S1.xlsx]

## Sheet: Sheet1
Supplementary Table S1 Overview of the data analyzed in this study
Source	Samples	treatment	Chemotherapy response	Tissue	histology
HRA002184	31	untreated	platinum-sensitive,	ascites, lymph node, ovary, peripheral blood, peritoneum	HGSOC
			platinum-sensitive
GSE165897	22	Untreated & neoadjuvant chemotherapy	platinum-sensitive,	Omentum, Peritoneum, Mesentery, NA	HGSOC
			platinum-sensitive
