# Supplementary material for: Chemoresistance Evolution in Ovarian Cancer Delineated by Single-Cell RNA Sequencing
Source: Int J Mol Sci. 2025 Jul 15;26(14):6760. doi: 10.3390/ijms26146760 (PMC12294846; doi:10.3390/ijms26146760)
Supplement: Supplementary file 1 [file ijms-26-06760-s001.zip › Supplementary Table S2.xlsx]

## Sheet: Sheet1
Supplementary Table S2 Overview of the data quality control in this study
Source	minGene	maxGene	minUMI	maxUMI	Max pctMT
HRA002184	500	6000	500	30000	12
GSE165897	500	6000	500	30000	12
