# Supplementary material for: Chemoresistance Evolution in Ovarian Cancer Delineated by Single-Cell RNA Sequencing
Source: Int J Mol Sci. 2025 Jul 15;26(14):6760. doi: 10.3390/ijms26146760 (PMC12294846; doi:10.3390/ijms26146760)
Supplement: Supplementary file 1 [file ijms-26-06760-s001.zip › Supplementary Table S3.xlsx]

## Sheet: Supplementary Table S3
orig.ident	treatment_phase	anatomical_location	patient	histopathology	sample	phase
HRX465971	Sensitive	Ovary	HGSOC1	HGSOC	HGSOC1_1	treatment-naive
HRX465972	Sensitive	Peritoneum	HGSOC1	HGSOC	HGSOC1_2	treatment-naive
HRX465973	Sensitive	Ascites	HGSOC1	HGSOC	HGSOC1_3	treatment-naive
HRX465974	Sensitive	Peripheral blood	HGSOC1	HGSOC	HGSOC1_4	treatment-naive
HRX465975	Sensitive	Ovary	HGSOC2	HGSOC	HGSOC2_1	treatment-naive
HRX465976	Sensitive	Ascites	HGSOC2	HGSOC	HGSOC2_2	treatment-naive
HRX465977	Sensitive	Lymph node	HGSOC2	HGSOC	HGSOC2_3	treatment-naive
HRX465978	Sensitive	Peripheral blood	HGSOC2	HGSOC	HGSOC2_4	treatment-naive
HRX465979	Resistant	Ovary	HGSOC3	HGSOC	HGSOC3_1	treatment-naive
HRX465980	Resistant	Peritoneum	HGSOC3	HGSOC	HGSOC3_2	treatment-naive
HRX465981	Resistant	Ascites	HGSOC3	HGSOC	HGSOC3_3	treatment-naive
HRX465982	Resistant	Lymph node	HGSOC3	HGSOC	HGSOC3_4	treatment-naive
HRX465983	Resistant	Peripheral blood	HGSOC3	HGSOC	HGSOC3_5	treatment-naive
HRX465984	Sensitive	Ovary	HGSOC4	HGSOC	HGSOC4_1	treatment-naive
HRX465985	Sensitive	Peritoneum	HGSOC4	HGSOC	HGSOC4_2	treatment-naive
HRX465986	Sensitive	Lymph node	HGSOC4	HGSOC	HGSOC4_3	treatment-naive
HRX465987	Sensitive	Peripheral blood	HGSOC4	HGSOC	HGSOC4_4	treatment-naive
HRX465988	Sensitive	Ovary	HGSOC5	HGSOC	HGSOC5_1	treatment-naive
HRX465989	Sensitive	Ascites	HGSOC5	HGSOC	HGSOC5_2	treatment-naive
HRX465990	Resistant	Ovary	HGSOC6	HGSOC	HGSOC6_1	treatment-naive
HRX465991	Resistant	Peritoneum	HGSOC6	HGSOC	HGSOC6_2	treatment-naive
HRX465992	Resistant	Ascites	HGSOC6	HGSOC	HGSOC6_3	treatment-naive
HRX465993	Resistant	Lymph node	HGSOC6	HGSOC	HGSOC6_4	treatment-naive
HRX465994	Resistant	Peripheral blood	HGSOC6	HGSOC	HGSOC6_5	treatment-naive
HRX465995	Resistant	Ovary	HGSOC7	HGSOC	HGSOC7	treatment-naive
HRX466003	Sensitive	Ovary	HGSOC8	HGSOC	HGSOC8_1	treatment-naive
HRX466004	Sensitive	Ascites	HGSOC8	HGSOC	HGSOC8_2	treatment-naive
HRX466005	Sensitive	Ovary	HGSOC9	HGSOC	HGSOC9_1	treatment-naive
HRX466006	Sensitive	Ascites	HGSOC9	HGSOC	HGSOC9_2	treatment-naive
HRX466007	Sensitive	Ovary	HGSOC10	HGSOC	HGSOC10_1	treatment-naive
HRX466008	Sensitive	Ascites	HGSOC10	HGSOC	HGSOC10_2	treatment-naive
GSM5057576	Resistant	Peritoneum	HGSOC11	HGSOC	HGSOC11_1	treatment-naive
GSM5057577	Resistant	un_known	HGSOC11	HGSOC	HGSOC11_2	post-NACT
GSM5057578	Sensitive	Mesentery	HGSOC12	HGSOC	HGSOC12_1	treatment-naive
GSM5057579	Sensitive	Omentum	HGSOC12	HGSOC	HGSOC12_2	post-NACT
GSM5057580	Sensitive	Omentum	HGSOC13	HGSOC	HGSOC13_1	treatment-naive
GSM5057581	Sensitive	Omentum	HGSOC13	HGSOC	HGSOC13_2	post-NACT
GSM5057582	Sensitive	Omentum	HGSOC14	HGSOC	HGSOC14_1	treatment-naive
GSM5057583	Sensitive	Omentum	HGSOC14	HGSOC	HGSOC14_2	post-NACT
GSM5057588	Resistant	Peritoneum	HGSOC15	HGSOC	HGSOC15_1	treatment-naive
GSM5057589	Resistant	Omentum	HGSOC15	HGSOC	HGSOC15_2	post-NACT
GSM5057584	Resistant	Peritoneum	HGSOC16	HGSOC	HGSOC16_1	treatment-naive
GSM5057585	Resistant	Omentum	HGSOC16	HGSOC	HGSOC16_2	post-NACT
GSM5057586	Sensitive	Peritoneum	HGSOC17	HGSOC	HGSOC17_1	treatment-naive
GSM5057587	Sensitive	Peritoneum	HGSOC17	HGSOC	HGSOC17_2	post-NACT
GSM5057590	Resistant	Omentum	HGSOC18	HGSOC	HGSOC18_1	treatment-naive
GSM5057591	Resistant	Omentum	HGSOC18	HGSOC	HGSOC18_2	post-NACT
GSM5057592	Resistant	Omentum	HGSOC19	HGSOC	HGSOC19_1	treatment-naive
GSM5057593	Resistant	Omentum	HGSOC19	HGSOC	HGSOC19_2	post-NACT
GSM5057594	Resistant	Peritoneum	HGSOC20	HGSOC	HGSOC20_1	treatment-naive
GSM5057595	Resistant	Omentum	HGSOC20	HGSOC	HGSOC20_2	post-NACT
GSM5057596	Resistant	Peritoneum	HGSOC21	HGSOC	HGSOC21_1	treatment-naive
GSM5057597	Resistant	Omentum	HGSOC21	HGSOC	HGSOC21_2	post-NACT
