# Supplementary material for: Chemoresistance Evolution in Ovarian Cancer Delineated by Single-Cell RNA Sequencing
Source: Int J Mol Sci. 2025 Jul 15;26(14):6760. doi: 10.3390/ijms26146760 (PMC12294846; doi:10.3390/ijms26146760)
Supplement: Supplementary file 1 [file ijms-26-06760-s001.zip › Supplementary Table S4.xlsx]

## Sheet: Supplementary Table S4
Supplementary Table S4
gene	p_val	avg_log2FC	pct.1	pct.2	p_val_adj	cluster	gene
ERBB4	0	1.46613160312119	0.745	0.344	0	cancer.cell.1	ERBB4
NPAS3	0	1.35201091239177	0.637	0.25	0	cancer.cell.1	NPAS3
MECOM	0	1.27060890576665	0.878	0.483	0	cancer.cell.1	MECOM
RP11-608O21.1	0	1.24883292322678	0.852	0.4	0	cancer.cell.1	RP11-608O21.1
ESR1	0	1.17821280456691	0.75	0.37	0	cancer.cell.1	ESR1
CHODL	0	1.15531354055446	0.667	0.337	0	cancer.cell.1	CHODL
C1orf186	0	1.1380279614906	0.859	0.637	0	cancer.cell.1	C1orf186
THSD4	0	1.13244698932963	0.764	0.355	0	cancer.cell.1	THSD4
EYA2	0	1.11870095859821	0.609	0.331	0	cancer.cell.1	EYA2
TSHZ2	0	1.03127864353529	0.531	0.316	0	cancer.cell.1	TSHZ2
SOX5	0	1.00871147587349	0.577	0.23	0	cancer.cell.1	SOX5
PDE4D	0	0.998515870745469	0.646	0.258	0	cancer.cell.1	PDE4D
MIR99AHG	0	0.990487163631356	0.58	0.292	0	cancer.cell.1	MIR99AHG
XPR1	0	0.960120069980607	0.659	0.332	0	cancer.cell.1	XPR1
MAML2	0	0.932534649990277	0.832	0.5	0	cancer.cell.1	MAML2
TRIO	0	0.92858119663711	0.659	0.331	0	cancer.cell.1	TRIO
LAMC2	0	0.907162266280316	0.578	0.332	0	cancer.cell.1	LAMC2
ETV6	0	0.901745941677009	0.693	0.359	0	cancer.cell.1	ETV6
KAZN	0	0.893293928434991	0.548	0.248	0	cancer.cell.1	KAZN
LINC00511	0	0.874618863643468	0.545	0.334	0	cancer.cell.1	LINC00511
C10orf11	0	0.869056160269956	0.703	0.403	0	cancer.cell.1	C10orf11
PLCB1	0	0.865739815478644	0.632	0.279	0	cancer.cell.1	PLCB1
IMMP2L	0	0.859855452910456	0.742	0.381	0	cancer.cell.1	IMMP2L
MT-ND6	0	0.851436376024517	0.821	0.503	0	cancer.cell.1	MT-ND6
FNDC3B	0	0.848011645356362	0.8	0.5	0	cancer.cell.1	FNDC3B
AUTS2	0	0.83190546169179	0.589	0.279	0	cancer.cell.1	AUTS2
LAMC1	0	0.824404573446683	0.696	0.364	0	cancer.cell.1	LAMC1
NAALADL2	0	0.820797793298282	0.565	0.235	0	cancer.cell.1	NAALADL2
ITPKC	0	0.819420617569399	0.516	0.297	0	cancer.cell.1	ITPKC
MT-ATP8	0	0.817017010419294	0.955	0.715	0	cancer.cell.1	MT-ATP8
SPON1	0	0.79034114242099	0.757	0.502	0	cancer.cell.1	SPON1
ZSWIM6	0	0.783591471919004	0.625	0.278	0	cancer.cell.1	ZSWIM6
MUC16	0	0.779120854331474	0.788	0.576	0	cancer.cell.1	MUC16
PBX1	0	0.772098356933184	0.753	0.432	0	cancer.cell.1	PBX1
OXR1	0	0.769752013748396	0.541	0.334	0	cancer.cell.1	OXR1
TMTC1	0	0.768157116914202	0.5	0.193	0	cancer.cell.1	TMTC1
ZBTB20	0	0.761380276404671	0.663	0.314	0	cancer.cell.1	ZBTB20
RBM47	0	0.757160737987608	0.787	0.477	0	cancer.cell.1	RBM47
IGF2BP2	0	0.756997129171413	0.717	0.521	0	cancer.cell.1	IGF2BP2
MAGI1	0	0.756980042706815	0.557	0.246	0	cancer.cell.1	MAGI1
WWC1	0	0.750950627244284	0.596	0.333	0	cancer.cell.1	WWC1
LPP	0	0.747479548976084	0.806	0.49	0	cancer.cell.1	LPP
PTPRG	0	0.745479593561967	0.54	0.259	0	cancer.cell.1	PTPRG
FTX	0	0.718473142478571	0.62	0.264	0	cancer.cell.1	FTX
SMYD3	0	0.712564526108894	0.611	0.291	0	cancer.cell.1	SMYD3
PATJ	0	0.710058856386799	0.692	0.358	0	cancer.cell.1	PATJ
BICD1	0	0.704924831923614	0.654	0.35	0	cancer.cell.1	BICD1
PPFIBP1	0	0.70396250817437	0.775	0.504	0	cancer.cell.1	PPFIBP1
KIAA1217	0	0.703669649668395	0.719	0.394	0	cancer.cell.1	KIAA1217
MACROD2	0	0.70347802419832	0.593	0.311	0	cancer.cell.1	MACROD2
RERE	0	0.703397335771649	0.654	0.354	0	cancer.cell.1	RERE
PARD3B	0	0.699067619769071	0.539	0.221	0	cancer.cell.1	PARD3B
USP25	0	0.696251132343641	0.534	0.267	0	cancer.cell.1	USP25
AGAP1	0	0.693659599949884	0.562	0.278	0	cancer.cell.1	AGAP1
STK3	0	0.692818806891277	0.647	0.36	0	cancer.cell.1	STK3
FHIT	0	0.692379419462338	0.619	0.32	0	cancer.cell.1	FHIT
KCNQ1OT1	0	0.691283634059796	0.565	0.284	0	cancer.cell.1	KCNQ1OT1
SAMD12	0	0.685185026066141	0.542	0.235	0	cancer.cell.1	SAMD12
PARD3	0	0.682856246217228	0.708	0.413	0	cancer.cell.1	PARD3
VCL	0	0.679411489100473	0.723	0.458	0	cancer.cell.1	VCL
PCDH7	0	0.675036081480878	0.533	0.321	0	cancer.cell.1	PCDH7
NFIA	0	0.663962699150918	0.637	0.333	0	cancer.cell.1	NFIA
SPIDR	0	0.663076031288921	0.661	0.32	0	cancer.cell.1	SPIDR
PTPN14	0	0.659891361387746	0.556	0.273	0	cancer.cell.1	PTPN14
HIVEP2	0	0.655059960387878	0.603	0.282	0	cancer.cell.1	HIVEP2
TJP1	0	0.651707888798866	0.721	0.464	0	cancer.cell.1	TJP1
RASAL2	0	0.651031166875686	0.515	0.252	0	cancer.cell.1	RASAL2
SYNE2	0	0.642011493955585	0.546	0.359	0	cancer.cell.1	SYNE2
EXOC4	0	0.639475401136706	0.639	0.315	0	cancer.cell.1	EXOC4
GMDS	0	0.638777600708354	0.576	0.332	0	cancer.cell.1	GMDS
EPB41L5	0	0.638124376609313	0.535	0.254	0	cancer.cell.1	EPB41L5
MACF1	0	0.637106821201975	0.792	0.519	0	cancer.cell.1	MACF1
TRPS1	0	0.635714364888875	0.555	0.321	0	cancer.cell.1	TRPS1
PKP4	0	0.631089893659086	0.609	0.305	0	cancer.cell.1	PKP4
CBLB	0	0.624419418571409	0.518	0.257	0	cancer.cell.1	CBLB
ERC1	0	0.622204254128682	0.634	0.305	0	cancer.cell.1	ERC1
EXT1	0	0.620965193710973	0.723	0.407	0	cancer.cell.1	EXT1
MT-ND4L	0	0.618898599313352	0.974	0.886	0	cancer.cell.1	MT-ND4L
DLG1	0	0.609416187625009	0.614	0.334	0	cancer.cell.1	DLG1
FAAH2	0	0.602227881635854	0.516	0.221	0	cancer.cell.1	FAAH2
VPS13B	0	0.598060209091363	0.514	0.215	0	cancer.cell.1	VPS13B
NFAT5	0	0.594174392919537	0.581	0.287	0	cancer.cell.1	NFAT5
TBC1D5	0	0.593261626481948	0.617	0.305	0	cancer.cell.1	TBC1D5
EIF4G3	0	0.588359961788289	0.521	0.254	0	cancer.cell.1	EIF4G3
ATP2B4	0	0.582850192167201	0.68	0.383	0	cancer.cell.1	ATP2B4
ZFAND3	0	0.579426665329856	0.673	0.429	0	cancer.cell.1	ZFAND3
IL1RAP	0	0.577967854861791	0.508	0.255	0	cancer.cell.1	IL1RAP
C9orf3	0	0.573404661476835	0.597	0.357	0	cancer.cell.1	C9orf3
TEAD1	0	0.571535265860784	0.534	0.251	0	cancer.cell.1	TEAD1
ARHGAP26	0	0.564382279246641	0.505	0.258	0	cancer.cell.1	ARHGAP26
MYOF	0	0.562658911916399	0.572	0.322	0	cancer.cell.1	MYOF
UBR5	0	0.557316136240772	0.562	0.323	0	cancer.cell.1	UBR5
USP9X	0	0.552668824779511	0.585	0.307	0	cancer.cell.1	USP9X
MEIS1	0	0.552262963499839	0.53	0.298	0	cancer.cell.1	MEIS1
AHNAK	0	0.55094760989998	0.827	0.634	0	cancer.cell.1	AHNAK
SORL1	0	0.546450403784419	0.5	0.251	0	cancer.cell.1	SORL1
MED13L	0	0.542953538910725	0.531	0.256	0	cancer.cell.1	MED13L
SIK3	0	0.542680855779339	0.586	0.3	0	cancer.cell.1	SIK3
MYO1E	0	0.542185925160891	0.527	0.28	0	cancer.cell.1	MYO1E
UBE2E2	0	0.54113025164163	0.693	0.473	0	cancer.cell.1	UBE2E2
FOSB	0	0.538726632333505	0.701	0.487	0	cancer.cell.1	FOSB
WWTR1	0	0.536337341644822	0.649	0.409	0	cancer.cell.1	WWTR1
KMT2C	0	0.535440875512394	0.68	0.414	0	cancer.cell.1	KMT2C
LRBA	0	0.535203377704666	0.558	0.273	0	cancer.cell.1	LRBA
ANKRD17	0	0.534878352953607	0.65	0.347	0	cancer.cell.1	ANKRD17
FAF1	0	0.533653825289032	0.58	0.306	0	cancer.cell.1	FAF1
HUWE1	0	0.531754041605553	0.634	0.335	0	cancer.cell.1	HUWE1
SENP6	0	0.522398137451203	0.569	0.353	0	cancer.cell.1	SENP6
NIPBL	0	0.5167115775355	0.629	0.382	0	cancer.cell.1	NIPBL
JMJD1C	0	0.514703804389695	0.701	0.467	0	cancer.cell.1	JMJD1C
PRKDC	0	0.514310050549461	0.669	0.406	0	cancer.cell.1	PRKDC
GNAQ	0	0.514197330627286	0.526	0.278	0	cancer.cell.1	GNAQ
MT-CO2	0	0.513926962057321	0.985	0.944	0	cancer.cell.1	MT-CO2
NFIB	0	0.513655198351963	0.664	0.401	0	cancer.cell.1	NFIB
SLCO3A1	0	0.510258740114286	0.544	0.354	0	cancer.cell.1	SLCO3A1
MT-CO1	0	0.509077000307605	0.985	0.946	0	cancer.cell.1	MT-CO1
FHL2	0	0.508689230312855	0.675	0.491	0	cancer.cell.1	FHL2
PRRC2B	0	0.507236804273157	0.569	0.312	0	cancer.cell.1	PRRC2B
ZCCHC7	0	0.50589150925205	0.568	0.293	0	cancer.cell.1	ZCCHC7
HIVEP1	0	0.502809002273905	0.518	0.247	0	cancer.cell.1	HIVEP1
CDC42BPA	0	0.502231210798975	0.508	0.266	0	cancer.cell.1	CDC42BPA
TMSB10	0	-0.606439	0.963	0.978	0	cancer.cell.1	TMSB10
ALDOA	0	-0.656352	0.816	0.85	0	cancer.cell.1	ALDOA
EIF1	0	-0.687051	0.901	0.891	0	cancer.cell.1	EIF1
H3F3B	0	-0.724857	0.923	0.914	0	cancer.cell.1	H3F3B
S100A6	0	-0.79098	0.912	0.942	0	cancer.cell.1	S100A6
TMSB4X	0	-0.852442	0.949	0.972	0	cancer.cell.1	TMSB4X
FTH1	0	-0.921586	0.989	0.997	0	cancer.cell.1	FTH1
FTL	0	-1.15348	0.961	0.977	0	cancer.cell.1	FTL
RPS17	0	-1.19503	0.859	0.818	0	cancer.cell.1	RPS17
ITGB8	2.1188146019913e-279	0.536321615404988	0.679	0.511	7.86101405484794e-275	cancer.cell.1	ITGB8
RPL38	4.54771218775325e-261	-0.715993	0.807	0.774	1.68724669877833e-256	cancer.cell.1	RPL38
S100A10	3.42555697824034e-256	-0.686125	0.762	0.808	1.27091589449695e-251	cancer.cell.1	S100A10
LGALS1	9.6436312263098e-251	-0.876888	0.513	0.631	3.5778836212732e-246	cancer.cell.1	LGALS1
VIM	1.60420670630264e-247	-0.892888	0.354	0.506	5.95176730105341e-243	cancer.cell.1	VIM
RPL27A	1.12212202861465e-246	-0.950049	0.867	0.811	4.16318493836322e-242	cancer.cell.1	RPL27A
RPS20	1.2072323370617e-242	-1.4953	0.843	0.789	4.47895269373262e-238	cancer.cell.1	RPS20
SH3BGRL3	3.91211155975395e-241	-0.617914	0.716	0.755	1.45143250978431e-236	cancer.cell.1	SH3BGRL3
HSPB1	1.20682509723602e-239	-0.687959	0.802	0.801	4.47744179325535e-235	cancer.cell.1	HSPB1
LDHA	3.9350147914469e-208	-0.622099	0.733	0.762	1.45992983777471e-203	cancer.cell.1	LDHA
ANXA2	2.38026633806178e-199	-0.800044	0.794	0.772	8.83102614084302e-195	cancer.cell.1	ANXA2
S100A11	1.28766653109028e-194	-0.500368	0.875	0.887	4.77737159699804e-190	cancer.cell.1	S100A11
RPS2	6.28166885927964e-171	-0.551136	0.941	0.933	2.33056196348134e-166	cancer.cell.1	RPS2
S100A16	4.76908470477697e-169	-0.667852	0.537	0.594	1.7693781163193e-164	cancer.cell.1	S100A16
S100A4	3.23418807385705e-151	-1.20461	0.557	0.624	1.1999161172817e-146	cancer.cell.1	S100A4
CD24	8.78173623247469e-151	-0.88333	0.797	0.782	3.25811195961043e-146	cancer.cell.1	CD24
RPL36AL	1.81329202282821e-146	-0.548874	0.76	0.719	6.72749473389494e-142	cancer.cell.1	RPL36AL
TUBA1B	3.84546887919093e-146	-0.798339	0.672	0.695	1.42670740886863e-141	cancer.cell.1	TUBA1B
LINC00152	5.77485966514233e-145	0.508549909005892	0.542	0.422	2.14253068436446e-140	cancer.cell.1	LINC00152
RPL13A	3.04278820388928e-140	-0.767962	0.944	0.914	1.12890485152496e-135	cancer.cell.1	RPL13A
UBC	1.45732821667097e-134	-0.605881	0.893	0.857	5.40683341667095e-130	cancer.cell.1	UBC
KRT19	5.87237356429079e-131	-0.526955	0.844	0.813	2.17870931608753e-126	cancer.cell.1	KRT19
HN1	1.60693982234912e-130	-0.542277	0.571	0.6	5.96190743489748e-126	cancer.cell.1	HN1
TNFRSF12A	1.31189385411312e-124	-0.623508	0.535	0.567	4.86725738814508e-120	cancer.cell.1	TNFRSF12A
NDUFB9	6.60547152532951e-110	-0.539985	0.857	0.807	2.4506959906125e-105	cancer.cell.1	NDUFB9
MT2A	7.55846494031739e-92	-0.575294	0.693	0.728	2.80426607750716e-87	cancer.cell.1	MT2A
KRT7	2.4090095498835e-86	-0.543289	0.803	0.771	8.93766633102279e-82	cancer.cell.1	KRT7
TUBB	2.7821629114644e-79	-0.58367	0.714	0.716	1.03221026178241e-74	cancer.cell.1	TUBB
RPS29	5.2616084486742e-75	-0.906151	0.767	0.701	1.95210935054262e-70	cancer.cell.1	RPS29
SOD2	6.72610103767796e-23	-0.784204	0.619	0.59	2.4954507459889e-18	cancer.cell.1	SOD2
LDHB	0	0.825167132325179	0.847	0.726	0	cancer.cell.4	LDHB
RPS3A	0	0.767603229392723	0.985	0.954	0	cancer.cell.4	RPS3A
LRRC75A-AS1	0	0.740680627500655	0.933	0.862	0	cancer.cell.4	LRRC75A-AS1
RPL22	0	0.691904103013046	0.974	0.916	0	cancer.cell.4	RPL22
RPL10	0	0.671256653595341	0.997	0.986	0	cancer.cell.4	RPL10
NME2	0	0.665293519257049	0.909	0.782	0	cancer.cell.4	NME2
RPS7	0	0.663532222335422	0.995	0.964	0	cancer.cell.4	RPS7
GAPDH	0	0.662793850885348	0.998	0.981	0	cancer.cell.4	GAPDH
RPS27A	0	0.648830784067243	0.997	0.979	0	cancer.cell.4	RPS27A
RPS3	0	0.638821846996152	0.994	0.975	0	cancer.cell.4	RPS3
RPS4X	0	0.638622019802604	0.992	0.971	0	cancer.cell.4	RPS4X
RPL14	0	0.635016132209288	0.987	0.958	0	cancer.cell.4	RPL14
EEF1G	0	0.633515290579991	0.872	0.743	0	cancer.cell.4	EEF1G
RPL8	0	0.62099433607543	0.997	0.977	0	cancer.cell.4	RPL8
RPL5	0	0.619023956420417	0.985	0.955	0	cancer.cell.4	RPL5
RPS8	0	0.611768778909555	0.997	0.986	0	cancer.cell.4	RPS8
RPL26	0	0.610682365267357	0.984	0.959	0	cancer.cell.4	RPL26
RPSA	0	0.592330404630721	0.979	0.931	0	cancer.cell.4	RPSA
RPS13	0	0.590571418344089	0.981	0.944	0	cancer.cell.4	RPS13
RPL29	0	0.589900321509933	0.991	0.965	0	cancer.cell.4	RPL29
EEF1A1	0	0.588273399174857	0.999	0.994	0	cancer.cell.4	EEF1A1
RPL18A	0	0.579933508049864	0.998	0.981	0	cancer.cell.4	RPL18A
RPS24	0	0.566534605362614	0.991	0.973	0	cancer.cell.4	RPS24
RPL30	0	0.553978341581508	0.994	0.972	0	cancer.cell.4	RPL30
RPS18	0	0.550451186011657	0.995	0.982	0	cancer.cell.4	RPS18
RACK1	0	0.549608855131218	0.969	0.927	0	cancer.cell.4	RACK1
RPLP1	0	0.546676047716018	0.998	0.991	0	cancer.cell.4	RPLP1
EEF1B2	0	0.541111529642324	0.928	0.87	0	cancer.cell.4	EEF1B2
RPS25	0	0.539246378581634	0.974	0.935	0	cancer.cell.4	RPS25
RPLP0	0	0.536464755077658	0.992	0.974	0	cancer.cell.4	RPLP0
RPL15	0	0.534122707586898	0.989	0.969	0	cancer.cell.4	RPL15
RPL6	0	0.529161255278752	0.966	0.938	0	cancer.cell.4	RPL6
RPL7A	0	0.519562891246981	0.983	0.961	0	cancer.cell.4	RPL7A
RPL10A	0	0.511410422411514	0.974	0.935	0	cancer.cell.4	RPL10A
NACA	0	0.509721478360278	0.981	0.934	0	cancer.cell.4	NACA
RPS6	0	0.507881204202688	0.991	0.968	0	cancer.cell.4	RPS6
RPS14	0	0.504463524026421	0.992	0.969	0	cancer.cell.4	RPS14
RPL19	0	0.501393405233234	0.984	0.954	0	cancer.cell.4	RPL19
MT-CYB	0	-0.607981	0.796	0.955	0	cancer.cell.4	MT-CYB
MT-ATP6	0	-0.631395	0.724	0.922	0	cancer.cell.4	MT-ATP6
MT-ND1	0	-0.64399	0.771	0.94	0	cancer.cell.4	MT-ND1
MT-ND4	0	-0.647668	0.747	0.928	0	cancer.cell.4	MT-ND4
MT-ND2	0	-0.653594	0.766	0.932	0	cancer.cell.4	MT-ND2
MT-CO3	0	-0.832011	0.803	0.952	0	cancer.cell.4	MT-CO3
CCNL1	0	-0.847697	0.421	0.705	0	cancer.cell.4	CCNL1
FOSB.1	0	-0.925105	0.32	0.586	0	cancer.cell.4	FOSB
MALAT1	0	-0.992708	0.798	0.979	0	cancer.cell.4	MALAT1
MAML2.1	0	-1.02781	0.386	0.631	0	cancer.cell.4	MAML2
NFKBIA	0	-1.085	0.572	0.792	0	cancer.cell.4	NFKBIA
SAT1	0	-1.15244	0.67	0.864	0	cancer.cell.4	SAT1
IER3	0	-1.18585	0.304	0.592	0	cancer.cell.4	IER3
PPP1R15A	0	-1.23646	0.347	0.657	0	cancer.cell.4	PPP1R15A
FNDC3B.1	0	-1.24665	0.336	0.628	0	cancer.cell.4	FNDC3B
NEAT1	0	-1.56939	0.581	0.87	0	cancer.cell.4	NEAT1
AHNAK.1	1.41089622800332e-304	-0.690462	0.483	0.723	5.23456609551514e-300	cancer.cell.4	AHNAK
ITGB8.1	3.87365997641444e-303	-0.852392	0.339	0.595	1.43716658784952e-298	cancer.cell.4	ITGB8
MT-CO1.1	4.75586317149163e-299	-0.529962	0.848	0.975	1.76447279525511e-294	cancer.cell.4	MT-CO1
MCL1	5.8057898419581e-299	-0.683621	0.445	0.688	2.15400608926487e-294	cancer.cell.4	MCL1
ZFP36	8.6027478277176e-295	-0.990716	0.413	0.656	3.19170547156151e-290	cancer.cell.4	ZFP36
MACF1.1	5.75771958291871e-293	-0.681065	0.374	0.634	2.13617154245867e-288	cancer.cell.4	MACF1
AKAP13	3.14858322961329e-288	-0.69541	0.274	0.537	1.16815586401883e-283	cancer.cell.4	AKAP13
KLF6	7.23851502106758e-288	-0.738191	0.601	0.806	2.68556145796628e-283	cancer.cell.4	KLF6
CD55	1.19628902855959e-287	-0.926718	0.326	0.579	4.43835192485893e-283	cancer.cell.4	CD55
MT-ND3	1.41803739187475e-287	-0.555483	0.667	0.875	5.26106052759452e-283	cancer.cell.4	MT-ND3
JMJD1C.1	3.75214946461913e-285	-0.644074	0.309	0.571	1.39208497286834e-280	cancer.cell.4	JMJD1C
ACTN4	3.68327732927529e-284	-0.632635	0.505	0.724	1.36653272193442e-279	cancer.cell.4	ACTN4
SOD2.1	4.3452451385107e-282	-1.0058	0.398	0.63	1.61212939883886e-277	cancer.cell.4	SOD2
EZR	3.02300200794771e-278	-0.637809	0.452	0.685	1.12156397496868e-273	cancer.cell.4	EZR
LPP.1	4.95390943566081e-278	-0.8132	0.376	0.615	1.83794993972452e-273	cancer.cell.4	LPP
EXT1.1	1.47002882769206e-277	-0.867918	0.289	0.533	5.4539539536203e-273	cancer.cell.4	EXT1
MT-ND5	1.03111117565022e-273	-0.525955	0.757	0.936	3.8255255727799e-269	cancer.cell.4	MT-ND5
DSP	2.53144607965244e-270	-0.626348	0.455	0.691	9.39191810011852e-266	cancer.cell.4	DSP
RNF213	1.33110715325435e-268	-0.85858	0.274	0.519	4.93854064928897e-264	cancer.cell.4	RNF213
DUSP1	2.65521623171723e-265	-0.971797	0.346	0.583	9.85111774129409e-261	cancer.cell.4	DUSP1
C3	7.38173245158356e-262	-0.951936	0.272	0.504	2.73869655686202e-257	cancer.cell.4	C3
MUC16.1	1.54052321106326e-256	-0.919923	0.44	0.669	5.71549516536579e-252	cancer.cell.4	MUC16
IRF1	1.45768316716753e-255	-0.689947	0.332	0.573	5.40815031850826e-251	cancer.cell.4	IRF1
EMP1	2.65030524294894e-255	-0.852756	0.292	0.524	9.83289748186486e-251	cancer.cell.4	EMP1
BTG1	1.93246547132058e-254	-0.755403	0.329	0.563	7.16964014514648e-250	cancer.cell.4	BTG1
IRF2BP2	1.55731968247385e-251	-0.574254	0.323	0.562	5.77781175394625e-247	cancer.cell.4	IRF2BP2
CEBPD	5.07731367244186e-251	-0.774774	0.493	0.701	1.88373414561265e-246	cancer.cell.4	CEBPD
HES1	5.71357143771446e-244	-0.710938	0.275	0.51	2.11979213910644e-239	cancer.cell.4	HES1
GAS5	5.04463910017459e-243	0.671625087707009	0.831	0.767	1.87161155255577e-238	cancer.cell.4	GAS5
LMNA	1.40189128894278e-241	-0.563205	0.588	0.759	5.20115687110661e-237	cancer.cell.4	LMNA
TPI1	5.56010910913268e-241	0.580285625414434	0.959	0.904	2.06285608057932e-236	cancer.cell.4	TPI1
SLC25A6	2.30130665250837e-239	0.572238925357618	0.819	0.744	8.5380778114713e-235	cancer.cell.4	SLC25A6
JUND	1.30421195167861e-238	-0.526408	0.291	0.531	4.83875676192282e-234	cancer.cell.4	JUND
UBE2H	4.23036590741386e-238	-0.608524	0.406	0.633	1.56950805530962e-233	cancer.cell.4	UBE2H
PHB2	8.84202053071827e-228	0.654962262031566	0.773	0.692	3.28047803710179e-223	cancer.cell.4	PHB2
COX7A2L	2.13579445822392e-224	0.522501080905639	0.798	0.731	7.92401101945656e-220	cancer.cell.4	COX7A2L
IGF2BP2.1	2.98335530166889e-224	-0.720768	0.396	0.607	1.10685465047218e-219	cancer.cell.4	IGF2BP2
RPL36A	1.4169811418428e-216	0.51168092587214	0.911	0.867	5.25714173435097e-212	cancer.cell.4	RPL36A
ARID4B	1.97684283531498e-211	-0.510832	0.332	0.564	7.33428460330209e-207	cancer.cell.4	ARID4B
JUNB	1.32261825800849e-210	-0.692319	0.549	0.734	4.90704599903729e-206	cancer.cell.4	JUNB
DDX5	2.98399597042279e-209	-0.507128	0.661	0.819	1.10709234498656e-204	cancer.cell.4	DDX5
CLDN4	2.40454663983348e-207	-0.759849	0.571	0.734	8.9211084884462e-203	cancer.cell.4	CLDN4
KMT2C.1	3.0524739050135e-206	-0.538842	0.298	0.523	1.13249834349906e-201	cancer.cell.4	KMT2C
VMP1	5.89896195237937e-203	-0.539551	0.394	0.618	2.18857387395227e-198	cancer.cell.4	VMP1
VCL.1	2.65424307055983e-199	-0.5417	0.34	0.566	9.84750721608401e-195	cancer.cell.4	VCL
ATF3	3.17510097227219e-195	-0.693185	0.473	0.668	1.1779942117227e-190	cancer.cell.4	ATF3
ZFAND3.1	5.42868603654649e-191	-0.607332	0.316	0.529	2.01409680641911e-186	cancer.cell.4	ZFAND3
MBNL1	9.16579830732272e-189	-0.623905	0.297	0.511	3.4006028299998e-184	cancer.cell.4	MBNL1
ZFP36L1	1.03151385792896e-188	-0.548714	0.604	0.771	3.82701956430223e-184	cancer.cell.4	ZFP36L1
EIF3E	1.96845519285361e-187	0.525781191050143	0.779	0.734	7.30316561100616e-183	cancer.cell.4	EIF3E
PARD3.1	2.54608040911676e-185	-0.596545	0.321	0.527	9.44621292586411e-181	cancer.cell.4	PARD3
CP	1.56426082108946e-181	-0.585125	0.398	0.597	5.80356407232401e-177	cancer.cell.4	CP
RBM47.1	2.70100809089474e-180	-0.669952	0.401	0.593	1.00210101180286e-175	cancer.cell.4	RBM47
MT1G	1.26656975631013e-178	0.767586354517499	0.599	0.436	4.69910045288623e-174	cancer.cell.4	MT1G
CYR61	4.83161954979007e-176	-0.638784	0.419	0.619	1.79257916916762e-171	cancer.cell.4	CYR61
ARHGAP29	6.41153148893816e-173	-0.608403	0.42	0.609	2.37874229771095e-168	cancer.cell.4	ARHGAP29
C10orf11.1	6.48229010748435e-171	-0.880335	0.336	0.515	2.40499445277777e-166	cancer.cell.4	C10orf11
NFIB.1	2.75733449446692e-170	-0.547439	0.309	0.505	1.02299867079217e-165	cancer.cell.4	NFIB
HSPA5	3.10682096915656e-166	-0.611571	0.56	0.742	1.15266164776678e-161	cancer.cell.4	HSPA5
RP11-608O21.1.1	9.36888830472394e-165	-0.832503	0.387	0.555	3.47595124993563e-160	cancer.cell.4	RP11-608O21.1
MT-ATP8.1	2.50543580201008e-163	-0.625668	0.692	0.8	9.29541736903761e-159	cancer.cell.4	MT-ATP8
RBM39	7.96923095371864e-162	-0.503166	0.488	0.672	2.95666437613915e-157	cancer.cell.4	RBM39
SERPINB1	1.15504565483128e-161	-0.548601	0.37	0.56	4.28533488398955e-157	cancer.cell.4	SERPINB1
FOS	2.69333247833338e-160	-0.804103	0.545	0.721	9.99253282786469e-156	cancer.cell.4	FOS
EGR1	2.73905158399758e-160	-0.669713	0.449	0.626	1.01621552817894e-155	cancer.cell.4	EGR1
TACSTD2	6.99354406064917e-159	-0.685967	0.587	0.727	2.59467478194145e-154	cancer.cell.4	TACSTD2
C12orf57	4.45546319775172e-152	0.501298829640073	0.747	0.68	1.65302140099786e-147	cancer.cell.4	C12orf57
TM4SF1	8.41588218187051e-152	-0.546329	0.692	0.794	3.12237644829578e-147	cancer.cell.4	TM4SF1
DNAJB1	9.89097422996306e-152	-0.689424	0.503	0.68	3.6696503490586e-147	cancer.cell.4	DNAJB1
GADD45A	1.75030078338364e-145	-0.691767	0.353	0.53	6.49379093643164e-141	cancer.cell.4	GADD45A
ANXA1	1.88149146100385e-145	-0.506477	0.511	0.68	6.98052146947037e-141	cancer.cell.4	ANXA1
MECOM.1	3.91445213422069e-145	-0.893132	0.476	0.617	1.45230088631722e-140	cancer.cell.4	MECOM
KIAA1217.1	3.0237294400216e-140	-0.502173	0.329	0.514	1.12183385954241e-135	cancer.cell.4	KIAA1217
SERTAD1	4.04129897663936e-140	-0.536975	0.339	0.524	1.49936233332297e-135	cancer.cell.4	SERTAD1
PNRC1	7.18106970356709e-138	-0.582423	0.534	0.682	2.66424867072043e-133	cancer.cell.4	PNRC1
UBC.1	9.54253862690215e-134	-0.532535	0.821	0.875	3.54037725596697e-129	cancer.cell.4	UBC
PPFIBP1.1	6.50339376854705e-131	-0.50653	0.437	0.607	2.41282412206864e-126	cancer.cell.4	PPFIBP1
PSAP	1.11945728108602e-123	-0.502709	0.612	0.765	4.15329845855723e-119	cancer.cell.4	PSAP
IER2	5.30448871344793e-104	-0.501886	0.547	0.709	1.96801835757632e-99	cancer.cell.4	IER2
JUN	8.02915004388799e-101	-0.530691	0.637	0.785	2.97889495778288e-96	cancer.cell.4	JUN
IMMP2L.1	3.51458982347735e-96	-0.579576	0.363	0.506	1.30394797040833e-91	cancer.cell.4	IMMP2L
SNCG	7.06573932264787e-95	0.582251584853456	0.565	0.462	2.62145994609559e-90	cancer.cell.4	SNCG
CALD1	1.38498502005983e-79	-0.5351	0.39	0.517	5.13843292292397e-75	cancer.cell.4	CALD1
MT-ND6.1	2.8566821309532e-77	-0.504682	0.483	0.614	1.05985763740495e-72	cancer.cell.4	MT-ND6
MT1E	1.10546329704628e-70	0.561323003336675	0.593	0.537	4.10137937837141e-66	cancer.cell.4	MT1E
LY6E	2.30504674141096e-63	0.550678137302822	0.811	0.783	8.55195391530879e-59	cancer.cell.4	LY6E
LCN2	8.11151237443952e-57	-0.509072	0.457	0.566	3.00945220604081e-52	cancer.cell.4	LCN2
UBE2C	0	2.21286436055219	0.756	0.112	0	Cycling.cancer.cell	UBE2C
TUBA1B.1	0	1.88356921812516	0.945	0.663	0	Cycling.cancer.cell	TUBA1B
PTTG1	0	1.78169191853201	0.712	0.151	0	Cycling.cancer.cell	PTTG1
HMGB2	0	1.74006923792373	0.814	0.245	0	Cycling.cancer.cell	HMGB2
CDC20	0	1.64434068839009	0.567	0.073	0	Cycling.cancer.cell	CDC20
STMN1	0	1.6257657386889	0.924	0.505	0	Cycling.cancer.cell	STMN1
HMGN2	0	1.53925127328578	0.969	0.786	0	Cycling.cancer.cell	HMGN2
H2AFZ	0	1.51761946065445	0.952	0.71	0	Cycling.cancer.cell	H2AFZ
TUBB.1	0	1.44921447405776	0.939	0.694	0	Cycling.cancer.cell	TUBB
KIAA0101	0	1.43170568146077	0.657	0.119	0	Cycling.cancer.cell	KIAA0101
CENPF	0	1.42962605541085	0.605	0.105	0	Cycling.cancer.cell	CENPF
TYMS	0	1.42391451440149	0.669	0.112	0	Cycling.cancer.cell	TYMS
HIST1H4C	0	1.42356630313618	0.644	0.315	0	Cycling.cancer.cell	HIST1H4C
TPX2	0	1.36195012331971	0.633	0.097	0	Cycling.cancer.cell	TPX2
BIRC5	0	1.3148535622243	0.663	0.068	0	Cycling.cancer.cell	BIRC5
CKS1B	0	1.27474703663162	0.803	0.336	0	Cycling.cancer.cell	CKS1B
HMGB1	0	1.23561588097608	0.97	0.841	0	Cycling.cancer.cell	HMGB1
CCNB2	0	1.21121007733854	0.551	0.065	0	Cycling.cancer.cell	CCNB2
CKS2	0	1.19039721190113	0.76	0.37	0	Cycling.cancer.cell	CKS2
ARL6IP1	0	1.17842851098608	0.78	0.535	0	Cycling.cancer.cell	ARL6IP1
NUSAP1	0	1.16217851070788	0.548	0.057	0	Cycling.cancer.cell	NUSAP1
CDKN3	0	1.15446395422087	0.547	0.063	0	Cycling.cancer.cell	CDKN3
CDK1	0	1.13520865745683	0.551	0.072	0	Cycling.cancer.cell	CDK1
CCNB1	0	1.13067962018222	0.518	0.091	0	Cycling.cancer.cell	CCNB1
CDCA3	0	1.09902102762397	0.507	0.031	0	Cycling.cancer.cell	CDCA3
CENPW	0	1.09832245699457	0.725	0.265	0	Cycling.cancer.cell	CENPW
RRM2	0	1.06581075360503	0.504	0.052	0	Cycling.cancer.cell	RRM2
H2AFV	0	1.04635731548034	0.814	0.501	0	Cycling.cancer.cell	H2AFV
LSM4	0	1.01379762528191	0.923	0.667	0	Cycling.cancer.cell	LSM4
HMGB3	0	1.00928595845398	0.717	0.311	0	Cycling.cancer.cell	HMGB3
MKI67	0	0.993829828388009	0.502	0.053	0	Cycling.cancer.cell	MKI67
TK1	0	0.984764404013431	0.56	0.095	0	Cycling.cancer.cell	TK1
RANBP1	0	0.979117589056881	0.869	0.588	0	Cycling.cancer.cell	RANBP1
RPL39L	0	0.951658521170112	0.742	0.386	0	Cycling.cancer.cell	RPL39L
TUBA1C	0	0.949326927368828	0.797	0.555	0	Cycling.cancer.cell	TUBA1C
RAD51AP1	0	0.948151212559316	0.527	0.063	0	Cycling.cancer.cell	RAD51AP1
TMEM106C	0	0.940603801166657	0.722	0.368	0	Cycling.cancer.cell	TMEM106C
PTMS	0	0.929177082727042	0.877	0.645	0	Cycling.cancer.cell	PTMS
DUT	0	0.925830752909294	0.794	0.561	0	Cycling.cancer.cell	DUT
DEK	0	0.90101688957575	0.872	0.634	0	Cycling.cancer.cell	DEK
DTYMK	0	0.899770687169246	0.641	0.208	0	Cycling.cancer.cell	DTYMK
SMC4	0	0.892347572651827	0.663	0.285	0	Cycling.cancer.cell	SMC4
UBE2T	0	0.890918698191175	0.58	0.111	0	Cycling.cancer.cell	UBE2T
HN1.1	0	0.88612886632386	0.82	0.57	0	Cycling.cancer.cell	HN1
NMU	0	0.882176844318823	0.53	0.16	0	Cycling.cancer.cell	NMU
KPNA2	0	0.864830659214449	0.588	0.279	0	Cycling.cancer.cell	KPNA2
MAD2L1	0	0.859362801999452	0.501	0.073	0	Cycling.cancer.cell	MAD2L1
UBE2S	0	0.849726887074259	0.566	0.283	0	Cycling.cancer.cell	UBE2S
LDHB.1	0	0.808498078054506	0.903	0.727	0	Cycling.cancer.cell	LDHB
MRPL51	0	0.796594014672758	0.898	0.707	0	Cycling.cancer.cell	MRPL51
PCNA	0	0.776035249637447	0.552	0.244	0	Cycling.cancer.cell	PCNA
RAD21	0	0.751018287714641	0.794	0.537	0	Cycling.cancer.cell	RAD21
NUCKS1	0	0.741490432901297	0.853	0.64	0	Cycling.cancer.cell	NUCKS1
HMGN1	0	0.733956250393212	0.94	0.789	0	Cycling.cancer.cell	HMGN1
ZWINT	0	0.728061396539363	0.502	0.073	0	Cycling.cancer.cell	ZWINT
MZT1	0	0.721410139154244	0.593	0.233	0	Cycling.cancer.cell	MZT1
RAN	0	0.721306348022382	0.934	0.779	0	Cycling.cancer.cell	RAN
SLC25A5	0	0.694961284153856	0.958	0.813	0	Cycling.cancer.cell	SLC25A5
ANP32E	0	0.685603899150643	0.574	0.236	0	Cycling.cancer.cell	ANP32E
SKA2	0	0.674189605225614	0.561	0.214	0	Cycling.cancer.cell	SKA2
PTMA	0	0.670676865135885	0.995	0.969	0	Cycling.cancer.cell	PTMA
SNRPD1	0	0.649017643086012	0.828	0.577	0	Cycling.cancer.cell	SNRPD1
GAPDH.1	0	0.648668330783152	0.999	0.982	0	Cycling.cancer.cell	GAPDH
LSM2	0	0.62475773052475	0.811	0.568	0	Cycling.cancer.cell	LSM2
GGH	0	0.624360942090207	0.512	0.152	0	Cycling.cancer.cell	GGH
H2AFX	0	0.600726778709084	0.553	0.259	0	Cycling.cancer.cell	H2AFX
ANP32B	0	0.596380703459441	0.821	0.6	0	Cycling.cancer.cell	ANP32B
LSM5	0	0.590488522150415	0.734	0.465	0	Cycling.cancer.cell	LSM5
MCM7	0	0.56773848008194	0.508	0.221	0	Cycling.cancer.cell	MCM7
SNRPB	0	0.566425953043789	0.881	0.677	0	Cycling.cancer.cell	SNRPB
CACYBP	0	0.541344409361396	0.771	0.513	0	Cycling.cancer.cell	CACYBP
PPIH	0	0.531357647464198	0.661	0.358	0	Cycling.cancer.cell	PPIH
DDX39A	0	0.526522148396711	0.601	0.323	0	Cycling.cancer.cell	DDX39A
MALAT1.1	0	-1.06154	0.883	0.961	0	Cycling.cancer.cell	MALAT1
NEAT1.1	0	-1.47235	0.701	0.843	0	Cycling.cancer.cell	NEAT1
TPI1.1	5.77442269493299e-297	0.677486742971087	0.982	0.905	2.14236856404709e-292	Cycling.cancer.cell	TPI1
GSTP1	1.87495517569805e-292	0.540268449066532	0.985	0.908	6.95627119735735e-288	Cycling.cancer.cell	GSTP1
USP1	1.60672973726184e-291	0.522321522745451	0.65	0.393	5.96112799821514e-287	Cycling.cancer.cell	USP1
RCN2	2.4597320458593e-291	0.668463983156717	0.843	0.652	9.12585186334258e-287	Cycling.cancer.cell	RCN2
NME1	1.85823620218971e-286	0.589670514501478	0.81	0.584	6.89424213374406e-282	Cycling.cancer.cell	NME1
TUBB4B	6.33432811021913e-284	0.808055224516105	0.841	0.63	2.3500990721724e-279	Cycling.cancer.cell	TUBB4B
HNRNPA1	4.13628582249588e-282	0.537180572685377	0.942	0.833	1.5346034030042e-277	Cycling.cancer.cell	HNRNPA1
SNRPG	4.06452884918568e-281	0.610342232150207	0.836	0.641	1.50798084833638e-276	Cycling.cancer.cell	SNRPG
HNRNPA3	1.57865893174333e-279	0.54031172367209	0.899	0.739	5.85698250266094e-275	Cycling.cancer.cell	HNRNPA3
CDK4	1.3002122395203e-278	0.549069481079289	0.729	0.484	4.82391742984427e-274	Cycling.cancer.cell	CDK4
PDCD5	1.88426222399576e-278	0.647074886541843	0.895	0.706	6.99080127724667e-274	Cycling.cancer.cell	PDCD5
CHCHD2	1.87733965362963e-276	0.500841675418469	0.965	0.858	6.96511784893129e-272	Cycling.cancer.cell	CHCHD2
PPIA	4.5581987865451e-271	0.560346934326209	0.987	0.925	1.6911373317961e-266	Cycling.cancer.cell	PPIA
HNRNPA2B1	2.26297915386559e-266	0.563792853157464	0.926	0.787	8.39587895875673e-262	Cycling.cancer.cell	HNRNPA2B1
NME2.1	7.09502546129766e-263	0.604345239450816	0.936	0.786	2.63232539639604e-258	Cycling.cancer.cell	NME2
BANF1	1.78486105131407e-256	0.513222090768212	0.881	0.702	6.62201298648032e-252	Cycling.cancer.cell	BANF1
ATP5G3	1.810164441916e-255	0.544256541220014	0.935	0.809	6.71589109595257e-251	Cycling.cancer.cell	ATP5G3
SIVA1	4.99254691588473e-252	0.56715664783015	0.789	0.59	1.85228483126239e-247	Cycling.cancer.cell	SIVA1
ADI1	5.77996068096182e-249	0.558101241019824	0.778	0.55	2.14442321224365e-244	Cycling.cancer.cell	ADI1
STRA13	2.43525665441828e-244	0.602533211531256	0.652	0.422	9.03504571355726e-240	Cycling.cancer.cell	STRA13
LSM8	4.36859378118502e-243	0.515848238749091	0.709	0.464	1.62079197875745e-238	Cycling.cancer.cell	LSM8
COX8A	4.23451521462723e-242	0.51218536523054	0.928	0.81	1.57104748977885e-237	Cycling.cancer.cell	COX8A
NDUFV2	7.07841988217618e-242	0.519624359500187	0.794	0.551	2.62616456048618e-237	Cycling.cancer.cell	NDUFV2
PTGES3	3.91777945727306e-241	0.507623960747016	0.911	0.743	1.45353535644288e-236	Cycling.cancer.cell	PTGES3
TOMM6	1.28060963765006e-240	0.520958026468024	0.841	0.586	4.75118981664547e-236	Cycling.cancer.cell	TOMM6
ANAPC11	2.7878253375195e-230	0.520665287377037	0.883	0.728	1.03431107847311e-225	Cycling.cancer.cell	ANAPC11
SNRPC	3.26378936054786e-223	0.525699887996467	0.835	0.626	1.21089849065686e-218	Cycling.cancer.cell	SNRPC
SAT1.1	4.39819023463964e-217	-0.952591	0.78	0.843	1.63177255895365e-212	Cycling.cancer.cell	SAT1
PLP2	1.77826521071448e-199	0.632196672360568	0.679	0.469	6.59754175827178e-195	Cycling.cancer.cell	PLP2
PHB2.1	4.59192663307445e-199	0.533493391758221	0.857	0.689	1.70365070013695e-194	Cycling.cancer.cell	PHB2
MLF2	2.1330684858251e-194	0.537773033490386	0.871	0.713	7.9138973892597e-190	Cycling.cancer.cell	MLF2
RP11-319F12.2	1.46006027744083e-185	0.688324013220756	0.529	0.301	5.41696963533323e-181	Cycling.cancer.cell	RP11-319F12.2
CALM2	5.94507404113005e-178	0.626188238947923	0.937	0.835	2.20568191999966e-173	Cycling.cancer.cell	CALM2
EIF4A1	2.3938695010167e-160	0.509597118064605	0.861	0.7	8.88149523572207e-156	Cycling.cancer.cell	EIF4A1
BTG3	6.06647079004293e-157	0.586156325535489	0.819	0.619	2.25072132781383e-152	Cycling.cancer.cell	BTG3
FTL.1	1.86480676957855e-151	-0.820104	0.98	0.972	6.91861959581336e-147	Cycling.cancer.cell	FTL
APOA1	1.83453829911283e-125	0.50248127663582	0.533	0.333	6.8063205435385e-121	Cycling.cancer.cell	APOA1
PKM	8.30708831187091e-119	0.529011627037642	0.96	0.87	3.08201283458723e-114	Cycling.cancer.cell	PKM
MUC16.2	6.48683314202934e-112	-1.03328	0.552	0.646	2.40667996402431e-107	Cycling.cancer.cell	MUC16
NFKBIA.1	2.4119341547912e-97	-0.735393	0.723	0.765	8.94851690769084e-93	Cycling.cancer.cell	NFKBIA
PPP1R15A.1	1.55725542996847e-95	-0.844421	0.528	0.623	5.77757337072602e-91	Cycling.cancer.cell	PPP1R15A
PNRC1.1	2.27251059251104e-94	-0.685757	0.612	0.666	8.4312415492752e-90	Cycling.cancer.cell	PNRC1
LGALS3	2.42530010567649e-89	-0.578143	0.743	0.759	8.99810592207034e-85	Cycling.cancer.cell	LGALS3
MT1G.1	3.98386581072237e-74	0.521260257747612	0.589	0.446	1.47805405443611e-69	Cycling.cancer.cell	MT1G
CD55.1	2.44280599851246e-72	-0.783791	0.467	0.552	9.06305453508107e-68	Cycling.cancer.cell	CD55
CCNL1.1	1.23366480938681e-69	-0.553842	0.618	0.671	4.57701980930599e-65	Cycling.cancer.cell	CCNL1
SERPINB1.1	6.60494143632695e-69	-0.638827	0.465	0.541	2.45049932229166e-64	Cycling.cancer.cell	SERPINB1
UBC.2	9.37199831001176e-68	-0.564658	0.895	0.865	3.47710509299746e-63	Cycling.cancer.cell	UBC
AHNAK.2	1.93250153846639e-66	-0.542382	0.645	0.695	7.16977395786414e-62	Cycling.cancer.cell	AHNAK
TACSTD2.1	1.74324913460703e-60	-0.66923	0.701	0.708	6.46762861430555e-56	Cycling.cancer.cell	TACSTD2
BTG1.1	4.59591177948979e-59	-0.619144	0.458	0.538	1.70512922930851e-54	Cycling.cancer.cell	BTG1
SOD2.2	6.28549914940844e-59	-0.712028	0.546	0.604	2.33198303942202e-54	Cycling.cancer.cell	SOD2
ZFP36.1	1.31382170502519e-55	-0.737847	0.581	0.627	4.87440990781394e-51	Cycling.cancer.cell	ZFP36
PSAP.1	4.55962345253933e-50	-0.550421	0.736	0.745	1.69166589712662e-45	Cycling.cancer.cell	PSAP
CLDN4.1	8.66320521560835e-50	-0.647828	0.72	0.711	3.21413576704285e-45	Cycling.cancer.cell	CLDN4
SQSTM1	2.89029280223057e-49	-0.501549	0.75	0.733	1.07232753255556e-44	Cycling.cancer.cell	SQSTM1
CEBPD.1	3.1052093735387e-46	-0.528412	0.638	0.676	1.15206372967659e-41	Cycling.cancer.cell	CEBPD
FOSB.2	3.40181161787639e-44	-0.542443	0.49	0.555	1.26210612834832e-39	Cycling.cancer.cell	FOSB
JUNB.1	1.79472235833597e-40	-0.588574	0.696	0.709	6.65859942166227e-36	Cycling.cancer.cell	JUNB
IER3.1	7.60417181968678e-37	-0.562725	0.506	0.557	2.82122378682199e-32	Cycling.cancer.cell	IER3
RP11-608O21.1.2	1.34221092166638e-35	-0.823797	0.527	0.532	4.97973674047442e-31	Cycling.cancer.cell	RP11-608O21.1
FNDC3B.2	1.71381347540547e-35	-0.762041	0.569	0.59	6.35841937510182e-31	Cycling.cancer.cell	FNDC3B
DUSP1.1	6.1978837401741e-35	-0.728404	0.512	0.554	2.29947684644199e-30	Cycling.cancer.cell	DUSP1
FTH1.1	1.35794825121607e-26	-0.548254	1	0.994	5.03812380683673e-22	Cycling.cancer.cell	FTH1
CLU	6.79649412751405e-24	-0.665276	0.771	0.748	2.52156728624899e-19	Cycling.cancer.cell	CLU
ITGB8.2	2.43268364056726e-23	-0.542759	0.533	0.563	9.02549957486859e-19	Cycling.cancer.cell	ITGB8
HSPA5.1	1.96432011801411e-20	-0.548144	0.73	0.715	7.28782406984415e-16	Cycling.cancer.cell	HSPA5
SLPI	9.30008259148308e-17	-0.592492	0.871	0.831	3.45042364226614e-12	Cycling.cancer.cell	SLPI
FOS.1	4.88882198931968e-16	-0.509941	0.683	0.698	1.81380184625749e-11	Cycling.cancer.cell	FOS
MAML2.2	8.82863385025316e-09	-0.570091	0.628	0.594	0.000327551144478242	Cycling.cancer.cell	MAML2
S100A4.1	0.00682384227869235	-0.656705	0.635	0.601	1	Cycling.cancer.cell	S100A4
MT-RNR2	0	4.12841168805041	0.522	0.027	0	cancer.cell.2	MT-RNR2
MT-RNR1	0	3.51336989691564	0.52	0.026	0	cancer.cell.2	MT-RNR1
GPX1	0	2.10311497446042	0.509	0.026	0	cancer.cell.2	GPX1
RPS20.1	0	2.05737720031212	0.962	0.752	0	cancer.cell.2	RPS20
RPS17.1	0	1.67011256892119	0.971	0.783	0	cancer.cell.2	RPS17
RPS29.1	0	1.57928115829551	0.906	0.659	0	cancer.cell.2	RPS29
CRYAB	0	1.56719930899559	0.546	0.28	0	cancer.cell.2	CRYAB
S100A4.2	0	1.54889661699909	0.759	0.553	0	cancer.cell.2	S100A4
KRT17	0	1.48927970127209	0.634	0.322	0	cancer.cell.2	KRT17
RPL27A.1	0	1.46581132195489	0.969	0.78	0	cancer.cell.2	RPL27A
GADD45A.1	0	1.45868686187759	0.76	0.421	0	cancer.cell.2	GADD45A
RPS10	0	1.43080447499592	0.64	0.247	0	cancer.cell.2	RPS10
SNHG5	0	1.41564891755656	0.734	0.357	0	cancer.cell.2	SNHG5
CD24.1	0	1.37067675021513	0.943	0.735	0	cancer.cell.2	CD24
HEBP2	0	1.32585670730437	0.77	0.402	0	cancer.cell.2	HEBP2
RPL13A.1	0	1.32319455904976	0.992	0.9	0	cancer.cell.2	RPL13A
TACSTD2.2	0	1.31117705346147	0.939	0.631	0	cancer.cell.2	TACSTD2
FTH1.2	0	1.28861218044643	1	0.993	0	cancer.cell.2	FTH1
CLDN4.2	0	1.27879594059072	0.926	0.64	0	cancer.cell.2	CLDN4
SOX4	0	1.23968834408135	0.762	0.377	0	cancer.cell.2	SOX4
MALAT1.2	0	1.20955352136468	0.985	0.943	0	cancer.cell.2	MALAT1
S100A6.1	0	1.18499379547826	0.995	0.912	0	cancer.cell.2	S100A6
PPP1R14B	0	1.15617133134279	0.718	0.347	0	cancer.cell.2	PPP1R14B
TNFRSF12A.1	0	1.10604408477604	0.86	0.457	0	cancer.cell.2	TNFRSF12A
TM4SF1.1	0	1.06814079123672	0.956	0.722	0	cancer.cell.2	TM4SF1
PHLDA2	0	1.06416791742809	0.738	0.306	0	cancer.cell.2	PHLDA2
S100A2	0	1.05813294269304	0.617	0.31	0	cancer.cell.2	S100A2
RPL38.1	0	1.03043677974496	0.952	0.728	0	cancer.cell.2	RPL38
HSPA5.2	0	1.01386363423679	0.875	0.664	0	cancer.cell.2	HSPA5
SLPI.1	0	1.01209111468671	0.954	0.795	0	cancer.cell.2	SLPI
H3F3B.1	0	1.00170714379888	0.993	0.891	0	cancer.cell.2	H3F3B
KRT19.1	0	0.991921603476278	0.969	0.774	0	cancer.cell.2	KRT19
TMSB4X.1	0	0.987534057513284	0.993	0.956	0	cancer.cell.2	TMSB4X
UBC.3	0	0.969282356317812	0.971	0.833	0	cancer.cell.2	UBC
ANXA2.1	0	0.96761104836474	0.943	0.723	0	cancer.cell.2	ANXA2
DYNLRB1	0	0.920626772936029	0.623	0.223	0	cancer.cell.2	DYNLRB1
KRT7.1	0	0.914114070349469	0.946	0.725	0	cancer.cell.2	KRT7
RPS2.1	0	0.897864843589185	0.989	0.917	0	cancer.cell.2	RPS2
CCND1	0	0.881874236087824	0.625	0.309	0	cancer.cell.2	CCND1
NDUFB9.1	0	0.878311243179959	0.962	0.775	0	cancer.cell.2	NDUFB9
RPL31	0	0.864132197897991	0.981	0.839	0	cancer.cell.2	RPL31
MAL2	0	0.862607838002557	0.849	0.554	0	cancer.cell.2	MAL2
RPL36AL.1	0	0.860255130399906	0.918	0.669	0	cancer.cell.2	RPL36AL
PTP4A2	0	0.857350208623627	0.818	0.501	0	cancer.cell.2	PTP4A2
RPS27	0	0.839811157510732	0.993	0.924	0	cancer.cell.2	RPS27
S100A13	0	0.812598250603922	0.943	0.709	0	cancer.cell.2	S100A13
RPS11	0	0.811513386777291	0.972	0.813	0	cancer.cell.2	RPS11
S100A16.1	0	0.805520719067436	0.809	0.501	0	cancer.cell.2	S100A16
LGALS3.1	0	0.799929669177501	0.947	0.694	0	cancer.cell.2	LGALS3
S100A10.1	0	0.794393256368856	0.958	0.74	0	cancer.cell.2	S100A10
EIF1.1	0	0.791218746811823	0.988	0.863	0	cancer.cell.2	EIF1
RPL23	0	0.788953146249582	0.894	0.656	0	cancer.cell.2	RPL23
ZFAS1	0	0.788130914642239	0.896	0.664	0	cancer.cell.2	ZFAS1
BRI3	0	0.778167483917163	0.775	0.399	0	cancer.cell.2	BRI3
CD63	0	0.77132090200372	0.955	0.753	0	cancer.cell.2	CD63
FKBP2	0	0.769815250397962	0.73	0.38	0	cancer.cell.2	FKBP2
HSPB1.1	0	0.753708451962523	0.928	0.759	0	cancer.cell.2	HSPB1
LCN2.1	0	0.74939083220425	0.733	0.491	0	cancer.cell.2	LCN2
PERP	0	0.745921402630353	0.829	0.543	0	cancer.cell.2	PERP
OCIAD2	0	0.744761807114399	0.796	0.526	0	cancer.cell.2	OCIAD2
EMP1.1	0	0.739829263653702	0.761	0.403	0	cancer.cell.2	EMP1
MFGE8	0	0.736816856769481	0.635	0.347	0	cancer.cell.2	MFGE8
NDRG1	0	0.725724908391702	0.621	0.242	0	cancer.cell.2	NDRG1
YBX3	0	0.724321263183901	0.902	0.634	0	cancer.cell.2	YBX3
SLC2A1	0	0.721592643272192	0.56	0.243	0	cancer.cell.2	SLC2A1
PLK2	0	0.719430254703141	0.651	0.251	0	cancer.cell.2	PLK2
MT-ND2.1	0	0.717084770451065	0.97	0.889	0	cancer.cell.2	MT-ND2
LINC01578	0	0.710792431544123	0.606	0.287	0	cancer.cell.2	LINC01578
PLAUR	0	0.709001378238093	0.614	0.254	0	cancer.cell.2	PLAUR
RPL37A	0	0.704031877251618	0.988	0.879	0	cancer.cell.2	RPL37A
CITED4	0	0.703930279442913	0.563	0.235	0	cancer.cell.2	CITED4
SLC3A2	0	0.689292698656486	0.733	0.409	0	cancer.cell.2	SLC3A2
HMGA1	0	0.676381205084714	0.897	0.619	0	cancer.cell.2	HMGA1
ATF4	0	0.668915458399068	0.725	0.384	0	cancer.cell.2	ATF4
RAC1	0	0.659692994170623	0.91	0.677	0	cancer.cell.2	RAC1
SRSF5	0	0.659513658089599	0.718	0.443	0	cancer.cell.2	SRSF5
PNRC1.2	0	0.65263451684526	0.843	0.601	0	cancer.cell.2	PNRC1
KLK6	0	0.651894824225984	0.585	0.332	0	cancer.cell.2	KLK6
C6orf48	0	0.643191240481895	0.702	0.389	0	cancer.cell.2	C6orf48
CITED2	0	0.641895329504655	0.547	0.238	0	cancer.cell.2	CITED2
RPLP2	0	0.639116583364489	0.995	0.913	0	cancer.cell.2	RPLP2
EEF1D	0	0.625477407514115	0.979	0.853	0	cancer.cell.2	EEF1D
HCFC1R1	0	0.620288252343069	0.667	0.382	0	cancer.cell.2	HCFC1R1
GIPC1	0	0.619686831414061	0.67	0.326	0	cancer.cell.2	GIPC1
GADD45B	0	0.618277071289963	0.542	0.32	0	cancer.cell.2	GADD45B
ELF3	0	0.611230921965141	0.861	0.596	0	cancer.cell.2	ELF3
RPS16	0	0.602249088496702	0.996	0.946	0	cancer.cell.2	RPS16
SBDS	0	0.599849577281146	0.687	0.355	0	cancer.cell.2	SBDS
PLEC	0	0.593320998423837	0.561	0.301	0	cancer.cell.2	PLEC
GLTSCR2	0	0.591867582612703	0.801	0.527	0	cancer.cell.2	GLTSCR2
DDIT3	0	0.590239459812468	0.537	0.267	0	cancer.cell.2	DDIT3
ATP1B1	0	0.589401974780805	0.664	0.368	0	cancer.cell.2	ATP1B1
ZC3H12A	0	0.589141808049811	0.645	0.33	0	cancer.cell.2	ZC3H12A
CHMP4B	0	0.587303371095538	0.853	0.554	0	cancer.cell.2	CHMP4B
KLF4	0	0.586363972952087	0.518	0.183	0	cancer.cell.2	KLF4
C19orf33	0	0.583200908133897	0.899	0.588	0	cancer.cell.2	C19orf33
PIM3	0	0.582924272200556	0.557	0.218	0	cancer.cell.2	PIM3
SNHG3	0	0.581572893860278	0.566	0.276	0	cancer.cell.2	SNHG3
MSLN	0	0.579554874205947	0.81	0.507	0	cancer.cell.2	MSLN
TMSB10.1	0	0.573655709825855	0.999	0.966	0	cancer.cell.2	TMSB10
NPC2	0	0.572396751157883	0.942	0.746	0	cancer.cell.2	NPC2
CLTB	0	0.567308401067923	0.729	0.399	0	cancer.cell.2	CLTB
FXYD3	0	0.562870534180902	0.611	0.299	0	cancer.cell.2	FXYD3
C6orf132	0	0.559390475938392	0.644	0.336	0	cancer.cell.2	C6orf132
H1FX	0	0.554200174290695	0.588	0.305	0	cancer.cell.2	H1FX
TCEB2	0	0.553929453080983	0.926	0.694	0	cancer.cell.2	TCEB2
CDV3	0	0.550603435951038	0.666	0.366	0	cancer.cell.2	CDV3
EIF6	0	0.546847354494348	0.727	0.425	0	cancer.cell.2	EIF6
RPL34	0	0.541915255439664	0.992	0.902	0	cancer.cell.2	RPL34
NEAT1.2	0	0.537685752052552	0.942	0.793	0	cancer.cell.2	NEAT1
IRF2BP2.1	0	0.530393184416535	0.748	0.457	0	cancer.cell.2	IRF2BP2
CLDN3	0	0.522348749674493	0.947	0.744	0	cancer.cell.2	CLDN3
RPL21	0	0.516062654837303	0.992	0.892	0	cancer.cell.2	RPL21
RPL27	0	0.514273422393301	0.967	0.798	0	cancer.cell.2	RPL27
CCDC12	0	0.51193122241524	0.613	0.288	0	cancer.cell.2	CCDC12
COX7A2	0	0.511326966376082	0.952	0.739	0	cancer.cell.2	COX7A2
RBM39.1	0	0.504245567220389	0.836	0.584	0	cancer.cell.2	RBM39
PPIA.1	0	-0.515949	0.983	0.914	0	cancer.cell.2	PPIA
RNASEK	0	-0.601658	0.465	0.696	0	cancer.cell.2	RNASEK
TOMM6.1	0	-0.612322	0.418	0.673	0	cancer.cell.2	TOMM6
MT-CO1.2	0	-0.624935	0.978	0.95	0	cancer.cell.2	MT-CO1
NDUFA13	0	-0.631587	0.876	0.801	0	cancer.cell.2	NDUFA13
CD74	0	-0.682034	0.785	0.837	0	cancer.cell.2	CD74
RPL36A.1	0	-0.702575	0.909	0.861	0	cancer.cell.2	RPL36A
IFITM1	0	-0.719848	0.536	0.764	0	cancer.cell.2	IFITM1
EIF4A1.1	0	-0.885168	0.603	0.751	0	cancer.cell.2	EIF4A1
EEF1G.1	0	-0.909697	0.495	0.849	0	cancer.cell.2	EEF1G
NME2.2	0	-0.934406	0.583	0.872	0	cancer.cell.2	NME2
RBM47.2	0	-0.971241	0.487	0.594	0	cancer.cell.2	RBM47
IMMP2L.2	0	-0.976591	0.364	0.526	0	cancer.cell.2	IMMP2L
RPL17	0	-1.01494	0.805	0.921	0	cancer.cell.2	RPL17
FNDC3B.3	0	-1.07577	0.525	0.609	0	cancer.cell.2	FNDC3B
MT-ATP8.2	0	-1.08734	0.593	0.849	0	cancer.cell.2	MT-ATP8
MT-ND4L.1	0	-1.10749	0.919	0.909	0	cancer.cell.2	MT-ND4L
C10orf11.2	0	-1.12524	0.369	0.531	0	cancer.cell.2	C10orf11
MAML2.3	0	-1.15137	0.476	0.637	0	cancer.cell.2	MAML2
C1orf186.1	0	-1.17265	0.703	0.701	0	cancer.cell.2	C1orf186
MT-ND6.2	0	-1.17769	0.513	0.623	0	cancer.cell.2	MT-ND6
THSD4.1	0	-1.34465	0.283	0.537	0	cancer.cell.2	THSD4
RP11-608O21.1.3	0	-1.3681	0.321	0.602	0	cancer.cell.2	RP11-608O21.1
ESR1.1	0	-1.40866	0.312	0.537	0	cancer.cell.2	ESR1
ERBB4.1	0	-1.65844	0.28	0.521	0	cancer.cell.2	ERBB4
MECOM.2	0	-1.68446	0.399	0.664	0	cancer.cell.2	MECOM
DNAJB1.1	1.53919104432796e-295	0.565134667274995	0.818	0.602	5.71055269356117e-291	cancer.cell.2	DNAJB1
S100A1	2.06409760912492e-295	0.504940871500996	0.709	0.476	7.65800853961435e-291	cancer.cell.2	S100A1
NUPR1	1.93805553665941e-292	0.617809757853854	0.503	0.305	7.19037984656009e-288	cancer.cell.2	NUPR1
MT-ND4.1	2.33369034420914e-285	0.598115701959445	0.967	0.881	8.65822454605033e-281	cancer.cell.2	MT-ND4
FTL.2	2.0108868806433e-283	0.660246821514658	0.997	0.965	7.46059141587469e-279	cancer.cell.2	FTL
LDHB.2	6.99504072093192e-279	-0.816265	0.733	0.746	2.59523005787295e-274	cancer.cell.2	LDHB
EXT1.2	1.10605245344318e-226	-0.860711	0.422	0.525	4.10356520751956e-222	cancer.cell.2	EXT1
LPP.2	4.55158469819517e-216	-0.816987	0.539	0.596	1.68868343887739e-211	cancer.cell.2	LPP
NDUFV2.1	1.93397610960622e-213	-0.542334	0.487	0.601	7.17524476425003e-209	cancer.cell.2	NDUFV2
SOD2.3	9.62677830411741e-212	0.919764550720942	0.723	0.557	3.5716310186106e-207	cancer.cell.2	SOD2
SLC25A5.1	8.86600811814641e-210	-0.569105	0.912	0.797	3.2893776719135e-205	cancer.cell.2	SLC25A5
HNRNPA2B1.1	9.89956316430781e-206	-0.597486	0.858	0.779	3.67283692958984e-201	cancer.cell.2	HNRNPA2B1
IGFBP2	4.60589299082702e-205	0.530682372061243	0.673	0.511	1.70883235852673e-200	cancer.cell.2	IGFBP2
KIAA1217.2	6.4152176653656e-193	-0.722708	0.42	0.512	2.38010990602729e-188	cancer.cell.2	KIAA1217
PBX1.1	7.3994847397943e-193	-0.782409	0.482	0.54	2.74528283331108e-188	cancer.cell.2	PBX1
CTGF	1.01257696814465e-174	0.717110786094326	0.542	0.378	3.75676180951346e-170	cancer.cell.2	CTGF
ASS1	2.0947967389768e-160	-0.504415	0.839	0.758	7.77190538127784e-156	cancer.cell.2	ASS1
SPON1.1	7.84017058397167e-134	-0.787902	0.583	0.574	2.90878168835933e-129	cancer.cell.2	SPON1
HLA-DRA	1.24367634461119e-119	-0.55126	0.541	0.603	4.61416360614198e-115	cancer.cell.2	HLA-DRA
GDI2	5.99397887759762e-117	-0.597571	0.649	0.628	2.22382610337749e-112	cancer.cell.2	GDI2
IFI6	2.54987822309681e-108	-0.718712	0.627	0.627	9.46030319551148e-104	cancer.cell.2	IFI6
EGR1.1	9.70371538222336e-108	-0.511617	0.58	0.609	3.60017544395869e-103	cancer.cell.2	EGR1
GTF2I	2.24666457161031e-105	-0.522609	0.478	0.516	8.33535022713142e-101	cancer.cell.2	GTF2I
HMGN2.1	7.17463682149651e-86	-0.618371	0.896	0.771	2.66186200714342e-81	cancer.cell.2	HMGN2
MACF1.2	3.12932726113392e-83	-0.65806	0.627	0.589	1.1610117071533e-78	cancer.cell.2	MACF1
RAP1B	4.67455697244443e-80	-0.532505	0.499	0.527	1.73430738234661e-75	cancer.cell.2	RAP1B
PARD3.2	2.73724438864998e-75	-0.5938	0.487	0.503	1.01554504063303e-70	cancer.cell.2	PARD3
CHCHD3	1.83934367707386e-65	-0.512302	0.543	0.539	6.82414897631174e-61	cancer.cell.2	CHCHD3
TUBB.2	5.64870064721016e-51	-0.63358	0.779	0.695	2.09572442712144e-46	cancer.cell.2	TUBB
ZFAND3.2	7.89150665356336e-51	-0.596637	0.507	0.498	2.92782788353854e-46	cancer.cell.2	ZFAND3
STMN1.1	8.29866385667262e-40	-0.697539	0.57	0.533	3.07888727746411e-35	cancer.cell.2	STMN1
PPFIBP1.2	3.07752555681693e-35	-0.524139	0.625	0.569	1.14179275683465e-30	cancer.cell.2	PPFIBP1
VCL.2	4.48967936886908e-24	-0.54188	0.576	0.522	1.66571594264412e-19	cancer.cell.2	VCL
AKAP13.1	4.17695013155884e-23	-0.564516	0.528	0.492	1.54969026830964e-18	cancer.cell.2	AKAP13
TUBA1B.2	8.74843308474269e-19	-0.628325	0.761	0.664	3.24575615877039e-14	cancer.cell.2	TUBA1B
CALD1.1	5.94317117570753e-10	-0.512554	0.529	0.49	2.20497593789925e-05	cancer.cell.2	CALD1
MUC16.3	2.70478676075188e-07	-0.603891	0.726	0.608	0.0100350293610655	cancer.cell.2	MUC16
SPP1	0	3.24063479812214	0.563	0.128	0	cancer.cell.3	SPP1
APOE	0	2.94753278423382	0.526	0.215	0	cancer.cell.3	APOE
VIM.1	0	1.74369372583511	0.679	0.418	0	cancer.cell.3	VIM
CD74.1	0	1.00922241212006	0.909	0.807	0	cancer.cell.3	CD74
FTL.3	0	0.95570564195929	0.955	0.976	0	cancer.cell.3	FTL
B2M	0	0.864514102707362	0.966	0.972	0	cancer.cell.3	B2M
ACTB	0	0.775254474139304	0.981	0.987	0	cancer.cell.3	ACTB
EPCAM	0	-0.501858	0.387	0.872	0	cancer.cell.3	EPCAM
FKBP2.1	0	-0.502118	0.112	0.538	0	cancer.cell.3	FKBP2
ZFAS1.1	0	-0.510527	0.309	0.804	0	cancer.cell.3	ZFAS1
RPS3.1	0	-0.511754	0.939	0.985	0	cancer.cell.3	RPS3
COX6C	0	-0.512339	0.496	0.893	0	cancer.cell.3	COX6C
RPL10A.1	0	-0.517535	0.801	0.968	0	cancer.cell.3	RPL10A
PRDX5	0	-0.521603	0.433	0.894	0	cancer.cell.3	PRDX5
C19orf53	0	-0.525786	0.315	0.842	0	cancer.cell.3	C19orf53
RPLP2.1	0	-0.526767	0.769	0.966	0	cancer.cell.3	RPLP2
ELF3.1	0	-0.527369	0.264	0.742	0	cancer.cell.3	ELF3
LAPTM4B	0	-0.528859	0.264	0.768	0	cancer.cell.3	LAPTM4B
RPL24	0	-0.535123	0.785	0.971	0	cancer.cell.3	RPL24
RPL13	0	-0.535359	0.947	0.985	0	cancer.cell.3	RPL13
RPS19	0	-0.541188	0.945	0.985	0	cancer.cell.3	RPS19
C6orf48.1	0	-0.545136	0.11	0.538	0	cancer.cell.3	C6orf48
MZT2B	0	-0.550738	0.206	0.728	0	cancer.cell.3	MZT2B
RPL10.1	0	-0.551003	0.976	0.99	0	cancer.cell.3	RPL10
RPLP1.1	0	-0.560564	0.989	0.993	0	cancer.cell.3	RPLP1
RPS8.1	0	-0.56181	0.973	0.99	0	cancer.cell.3	RPS8
RPL12	0	-0.577179	0.907	0.982	0	cancer.cell.3	RPL12
RPS7.1	0	-0.5876	0.892	0.983	0	cancer.cell.3	RPS7
KRT7.2	0	-0.588467	0.429	0.85	0	cancer.cell.3	KRT7
RPS18.1	0	-0.588531	0.96	0.989	0	cancer.cell.3	RPS18
LRRC75A-AS1.1	0	-0.601548	0.58	0.929	0	cancer.cell.3	LRRC75A-AS1
RPS27A.1	0	-0.605734	0.951	0.988	0	cancer.cell.3	RPS27A
GAS5.1	0	-0.607027	0.397	0.851	0	cancer.cell.3	GAS5
HMGA1.1	0	-0.609357	0.261	0.774	0	cancer.cell.3	HMGA1
RPL21.1	0	-0.611739	0.727	0.955	0	cancer.cell.3	RPL21
S100A16.2	0	-0.623064	0.236	0.646	0	cancer.cell.3	S100A16
RPS27.1	0	-0.62404	0.812	0.967	0	cancer.cell.3	RPS27
OCIAD2.1	0	-0.624743	0.165	0.679	0	cancer.cell.3	OCIAD2
SOX4.1	0	-0.626097	0.156	0.536	0	cancer.cell.3	SOX4
RPS16.1	0	-0.633185	0.855	0.979	0	cancer.cell.3	RPS16
S100A13.1	0	-0.64457	0.359	0.849	0	cancer.cell.3	S100A13
MAL2.1	0	-0.645029	0.203	0.712	0	cancer.cell.3	MAL2
RPS11.1	0	-0.660926	0.532	0.916	0	cancer.cell.3	RPS11
CLDN3.1	0	-0.666085	0.407	0.872	0	cancer.cell.3	CLDN3
RPL35A	0	-0.673182	0.889	0.977	0	cancer.cell.3	RPL35A
SNHG5.1	0	-0.682396	0.14	0.513	0	cancer.cell.3	SNHG5
RPL30.1	0	-0.683166	0.923	0.985	0	cancer.cell.3	RPL30
NDUFB9.2	0	-0.68844	0.459	0.894	0	cancer.cell.3	NDUFB9
RPL8.1	0	-0.689689	0.939	0.988	0	cancer.cell.3	RPL8
RPL38.2	0	-0.694956	0.393	0.861	0	cancer.cell.3	RPL38
RPL37A.1	0	-0.705183	0.693	0.948	0	cancer.cell.3	RPL37A
RPL7	0	-0.708066	0.707	0.961	0	cancer.cell.3	RPL7
RPL31.1	0	-0.720702	0.569	0.935	0	cancer.cell.3	RPL31
PPP1R14B.1	0	-0.740002	0.105	0.506	0	cancer.cell.3	PPP1R14B
TACSTD2.3	0	-0.852011	0.368	0.775	0	cancer.cell.3	TACSTD2
HEBP2.1	0	-0.879142	0.119	0.568	0	cancer.cell.3	HEBP2
CLDN4.3	0	-0.906381	0.302	0.793	0	cancer.cell.3	CLDN4
CD24.2	0	-0.920672	0.491	0.845	0	cancer.cell.3	CD24
RPL27A.2	0	-0.933661	0.459	0.9	0	cancer.cell.3	RPL27A
GADD45A.2	0	-0.971179	0.138	0.579	0	cancer.cell.3	GADD45A
RPS29.2	0	-1.00377	0.317	0.8	0	cancer.cell.3	RPS29
RPL13A.2	0	-1.01354	0.716	0.964	0	cancer.cell.3	RPL13A
RPS17.2	0	-1.23889	0.449	0.906	0	cancer.cell.3	RPS17
RPS20.2	0	-1.45763	0.399	0.885	0	cancer.cell.3	RPS20
TM4SF1.2	4.42596810192167e-306	-0.681055	0.493	0.837	1.64207842549396e-301	cancer.cell.3	TM4SF1
KRT18	7.77513216012639e-304	-0.581481	0.627	0.941	2.88465178272849e-299	cancer.cell.3	KRT18
RPS2.2	7.81493312284519e-289	-0.652597	0.802	0.962	2.89941833790679e-284	cancer.cell.3	RPS2
HLA-B	6.67710664630632e-287	0.81095221628415	0.744	0.794	2.47727333684611e-282	cancer.cell.3	HLA-B
RPS12	8.07471306484878e-287	-0.570572	0.959	0.986	2.99579929418954e-282	cancer.cell.3	RPS12
EEF1D.1	3.98554696922311e-283	-0.546372	0.608	0.939	1.47867778105147e-278	cancer.cell.3	EEF1D
KRT19.2	7.70892529385109e-276	-0.510906	0.517	0.883	2.86008837327169e-271	cancer.cell.3	KRT19
MDK	2.17308986886989e-275	-0.524327	0.526	0.873	8.06238072249419e-271	cancer.cell.3	MDK
IGFBP2.1	8.69205553369791e-266	-0.623281	0.304	0.601	3.22483952355726e-261	cancer.cell.3	IGFBP2
HLA-DRA.1	1.64036415781165e-255	1.19233094865575	0.607	0.583	6.08591506189702e-251	cancer.cell.3	HLA-DRA
PPDPF	2.38826355820551e-222	-0.502883	0.649	0.94	8.86069662729825e-218	cancer.cell.3	PPDPF
HLA-A	1.30014702133668e-177	0.704505046792903	0.713	0.816	4.82367546386121e-173	cancer.cell.3	HLA-A
LGALS1.1	2.17433978942342e-167	1.28020916484975	0.562	0.603	8.06701805273984e-163	cancer.cell.3	LGALS1
PSAP.2	3.64858326904412e-128	1.14200366814609	0.591	0.775	1.35366087864806e-123	cancer.cell.3	PSAP
MT-ND4.2	3.24158485952353e-124	-0.52817	0.832	0.917	1.20266039873182e-119	cancer.cell.3	MT-ND4
FOS.2	5.26095718213785e-108	0.669137673491604	0.653	0.706	1.95186772414496e-103	cancer.cell.3	FOS
IFI6.1	9.11287037656476e-108	0.633411260201036	0.614	0.63	3.38096603840929e-103	cancer.cell.3	IFI6
HSPA8	3.31774067728614e-107	0.629598027149582	0.696	0.872	1.23091496867993e-102	cancer.cell.3	HSPA8
HLA-DRB1	1.55656350528035e-91	1.02790386537599	0.497	0.535	5.77500626094064e-87	cancer.cell.3	HLA-DRB1
CST3	6.46466605323697e-85	0.567546569280525	0.674	0.872	2.39845575241145e-80	cancer.cell.3	CST3
CTSB	1.92528297131076e-82	0.817653773610834	0.603	0.782	7.14299235186006e-78	cancer.cell.3	CTSB
LIMS1	3.18136084695864e-77	0.627915669210867	0.293	0.543	1.18031668783013e-72	cancer.cell.3	LIMS1
ZFP36.2	2.93797229533448e-69	0.80265967629939	0.547	0.638	1.09001710129204e-64	cancer.cell.3	ZFP36
GRN	6.01844025408089e-69	0.620157606589312	0.278	0.507	2.23290151866655e-64	cancer.cell.3	GRN
AKAP13.2	2.25756298102431e-66	0.550367126728011	0.305	0.54	8.37578441589829e-62	cancer.cell.3	AKAP13
SEPP1	2.39872385056691e-58	0.539487407307752	0.341	0.583	8.8995053579883e-54	cancer.cell.3	SEPP1
S100A6.2	9.33340243559603e-58	-0.701211	0.844	0.951	3.46278563763048e-53	cancer.cell.3	S100A6
HLA-E	4.82784458239391e-49	0.501348390719407	0.377	0.666	1.79117861851396e-44	cancer.cell.3	HLA-E
MBNL1.1	4.66210973186189e-44	0.546826657635455	0.309	0.516	1.72968933161808e-39	cancer.cell.3	MBNL1
DDX5.1	1.06509611718734e-35	0.682535116013028	0.602	0.837	3.95161310437675e-31	cancer.cell.3	DDX5
BTG1.2	3.71933309394669e-35	0.601942153552209	0.34	0.569	1.37990977118516e-30	cancer.cell.3	BTG1
ANXA5	6.90921060758291e-34	0.708363825223423	0.312	0.517	2.56338622751933e-29	cancer.cell.3	ANXA5
CTSD	3.87700990603238e-28	0.718828556773346	0.376	0.644	1.43840944523707e-23	cancer.cell.3	CTSD
NFKBIA.2	3.17012025976232e-26	0.560355411754247	0.612	0.792	1.17614631757442e-21	cancer.cell.3	NFKBIA
IER3.2	3.08293898823032e-25	0.750216300902651	0.47	0.569	1.14380119402333e-20	cancer.cell.3	IER3
FNDC3B.4	1.10860618741857e-17	0.778389953682748	0.473	0.611	4.11303981594164e-13	cancer.cell.3	FNDC3B
DUSP1.2	8.76045449567258e-15	0.922265341761208	0.447	0.571	3.25021622243948e-10	cancer.cell.3	DUSP1
FTH1.3	1.601990240963e-12	-0.550328	0.992	0.995	5.94354399299684e-08	cancer.cell.3	FTH1
TIMP1	2.91879610302041e-11	0.753428110250441	0.562	0.758	1.0829025421816e-06	cancer.cell.3	TIMP1
MAML2.4	7.76746104007606e-06	0.580180093528564	0.475	0.621	0.288180572047862	cancer.cell.3	MAML2
CALD1.2	1.89085753426692e-05	0.796058398271007	0.359	0.528	0.70152705378837	cancer.cell.3	CALD1
SH3BGRL3.1	0.000421903199110847	0.673216293693131	0.523	0.787	1	cancer.cell.3	SH3BGRL3
DDX58	0	3.91532017832904	0.916	0.219	0	cancer.cell.5	DDX58
CXCL10	0	3.49506143839376	0.863	0.161	0	cancer.cell.5	CXCL10
IFIT2	0	3.39071805735587	0.897	0.142	0	cancer.cell.5	IFIT2
IFNB1	0	3.02947925774493	0.544	0.017	0	cancer.cell.5	IFNB1
IFIT3	0	2.99279616930742	0.939	0.214	0	cancer.cell.5	IFIT3
IFNL1	0	2.91704922899751	0.542	0.014	0	cancer.cell.5	IFNL1
WARS	0	2.90004996223119	0.878	0.276	0	cancer.cell.5	WARS
ZC3HAV1	0	2.86103304979872	0.895	0.322	0	cancer.cell.5	ZC3HAV1
OASL	0	2.83922900252297	0.858	0.071	0	cancer.cell.5	OASL
IFIH1	0	2.79521966150748	0.906	0.164	0	cancer.cell.5	IFIH1
IFIT1	0	2.6891662238987	0.908	0.176	0	cancer.cell.5	IFIT1
PPP1R15A.2	0	2.37870856072247	0.865	0.606	0	cancer.cell.5	PPP1R15A
HERC5	0	2.3651730502402	0.816	0.096	0	cancer.cell.5	HERC5
PMAIP1	0	2.27807334197662	0.772	0.258	0	cancer.cell.5	PMAIP1
JAK2	0	2.07643431299054	0.659	0.079	0	cancer.cell.5	JAK2
PARP14	0	1.92159431358879	0.923	0.413	0	cancer.cell.5	PARP14
ISG15	0	1.89220292595455	0.946	0.567	0	cancer.cell.5	ISG15
RSAD2	0	1.80747121391505	0.665	0.106	0	cancer.cell.5	RSAD2
IDO1	0	1.80243297454484	0.556	0.078	0	cancer.cell.5	IDO1
OAS1	0	1.73742054344812	0.811	0.178	0	cancer.cell.5	OAS1
TNFSF10	0	1.57628929273926	0.833	0.307	0	cancer.cell.5	TNFSF10
CXCL11	0	1.51726245580853	0.55	0.031	0	cancer.cell.5	CXCL11
ACO1	0	1.49097060757143	0.548	0.109	0	cancer.cell.5	ACO1
PLEKHA4	0	1.48454921617435	0.612	0.096	0	cancer.cell.5	PLEKHA4
MX1	0	1.47229060468358	0.876	0.372	0	cancer.cell.5	MX1
GBP4	0	1.37945976393229	0.696	0.08	0	cancer.cell.5	GBP4
ISG20	0	1.31123582292328	0.757	0.209	0	cancer.cell.5	ISG20
MAP3K8	0	1.28158014190811	0.787	0.402	0	cancer.cell.5	MAP3K8
ZNFX1	0	1.2775357589569	0.799	0.278	0	cancer.cell.5	ZNFX1
SLC1A3	0	1.25388512827276	0.65	0.2	0	cancer.cell.5	SLC1A3
RNF213.1	0	1.23605540289585	0.872	0.471	0	cancer.cell.5	RNF213
OAS3	0	1.23300527220604	0.703	0.149	0	cancer.cell.5	OAS3
STK19	0	1.18714782500095	0.572	0.188	0	cancer.cell.5	STK19
MX2	0	1.18584946857908	0.651	0.158	0	cancer.cell.5	MX2
RARRES3	0	1.17545042728286	0.862	0.421	0	cancer.cell.5	RARRES3
RTP4	0	1.15530287695885	0.724	0.163	0	cancer.cell.5	RTP4
ETV3	0	1.14198228691538	0.579	0.126	0	cancer.cell.5	ETV3
HERC6	0	1.13427746072336	0.63	0.106	0	cancer.cell.5	HERC6
CFB	0	1.1137296568746	0.944	0.51	0	cancer.cell.5	CFB
RNF149	0	1.07283875863619	0.767	0.385	0	cancer.cell.5	RNF149
OAS2	0	1.05926039013883	0.608	0.088	0	cancer.cell.5	OAS2
BBC3	0	1.0233616811784	0.562	0.156	0	cancer.cell.5	BBC3
RP11-37B2.1	0	1.02260237223795	0.659	0.253	0	cancer.cell.5	RP11-37B2.1
TRIM26	0	0.986155381878125	0.638	0.172	0	cancer.cell.5	TRIM26
TAP1	0	0.972001049832017	0.776	0.29	0	cancer.cell.5	TAP1
XIST	0	0.943052654608331	0.63	0.208	0	cancer.cell.5	XIST
IFI44	0	0.899854628296248	0.635	0.196	0	cancer.cell.5	IFI44
EPSTI1	0	0.889726478771719	0.547	0.134	0	cancer.cell.5	EPSTI1
DENND4C	0	0.879855106264507	0.615	0.218	0	cancer.cell.5	DENND4C
FAM3B	0	0.812895703460209	0.58	0.177	0	cancer.cell.5	FAM3B
USP18	0	0.700032083833764	0.514	0.136	0	cancer.cell.5	USP18
GBP1	4.88743090778375e-307	1.10805118941407	0.808	0.39	1.81328574109685e-302	cancer.cell.5	GBP1
OPTN	8.17122282603124e-304	0.993279141145957	0.864	0.505	3.03160538068585e-299	cancer.cell.5	OPTN
C3.1	5.01014140716696e-302	1.16664518297289	0.864	0.458	1.85881256347301e-297	cancer.cell.5	C3
TRIM69	2.50307042854433e-300	0.643197898420314	0.511	0.158	9.28664159694232e-296	cancer.cell.5	TRIM69
TNF	2.580276939499e-292	1.05686976503312	0.642	0.243	9.57308547323524e-288	cancer.cell.5	TNF
APOL1	1.67555687993637e-290	0.717533186977646	0.564	0.191	6.21648358025191e-286	cancer.cell.5	APOL1
IRF1.1	4.32022478869629e-289	1.04401276876776	0.889	0.528	1.60284659885421e-284	cancer.cell.5	IRF1
NCOA7	2.12358091909768e-288	0.918528341662546	0.813	0.415	7.8786975679443e-284	cancer.cell.5	NCOA7
KLK10	3.05683425937599e-283	1.33441117526893	0.806	0.436	1.13411607857108e-278	cancer.cell.5	KLK10
ARHGAP26.1	2.15683944839332e-279	0.951428708267714	0.73	0.316	8.00209003748405e-275	cancer.cell.5	ARHGAP26
UBN2	7.26955630986042e-278	0.90698397305027	0.513	0.174	2.69707808652132e-273	cancer.cell.5	UBN2
PLSCR1	2.72239065578729e-275	0.967542746224597	0.891	0.532	1.01003415720364e-270	cancer.cell.5	PLSCR1
APOL6	1.72924475002046e-269	0.562725369216301	0.539	0.182	6.41567094705092e-265	cancer.cell.5	APOL6
TNFAIP2	1.36717750126418e-267	1.21170090201272	0.789	0.423	5.07236524744025e-263	cancer.cell.5	TNFAIP2
TNFAIP3	4.91614691310142e-263	1.20781911878218	0.708	0.337	1.82393966622976e-258	cancer.cell.5	TNFAIP3
RBCK1	1.00975156633989e-259	0.862568796917437	0.876	0.573	3.74627928627763e-255	cancer.cell.5	RBCK1
NFKBIA.3	1.49887042514719e-254	1.36549107091657	0.927	0.756	5.5609591643386e-250	cancer.cell.5	NFKBIA
SP100	4.47710990198041e-252	0.834847919231517	0.75	0.383	1.66105254473375e-247	cancer.cell.5	SP100
SDC4	8.38575523814757e-252	1.28611372020181	0.778	0.451	3.11119905090513e-247	cancer.cell.5	SDC4
GCA	1.04921951049799e-250	0.732383192666979	0.547	0.201	3.89270930589859e-246	cancer.cell.5	GCA
CDKN2A	1.00327678408521e-245	1.21184016178992	0.77	0.441	3.72225719663453e-241	cancer.cell.5	CDKN2A
SGPP2	3.30910079162245e-239	0.967630267602333	0.619	0.265	1.22770948469984e-234	cancer.cell.5	SGPP2
GBP3	2.46435241852024e-238	0.634499545685216	0.549	0.204	9.14299390795193e-234	cancer.cell.5	GBP3
EHD4	4.02059129610129e-233	0.606537894343883	0.577	0.232	1.49167957676654e-228	cancer.cell.5	EHD4
TMEM165	7.6752344886798e-227	0.979500165647208	0.835	0.543	2.84758874764509e-222	cancer.cell.5	TMEM165
PML	2.33567538917571e-222	0.642786933023839	0.668	0.309	8.6655892613808e-218	cancer.cell.5	PML
BIRC3	1.20160011913055e-220	0.826010342640485	0.621	0.259	4.45805660198625e-216	cancer.cell.5	BIRC3
PSMB9	1.41958925645954e-220	0.810556841009825	0.776	0.376	5.26681810039054e-216	cancer.cell.5	PSMB9
IFI44L	1.52162526942469e-217	0.692822165657899	0.566	0.223	5.64538191209256e-213	cancer.cell.5	IFI44L
FAM20A	1.48357836807945e-213	0.562390097624644	0.542	0.209	5.50422410341158e-209	cancer.cell.5	FAM20A
PLAUR.1	8.20476361937196e-213	1.13491527268596	0.677	0.332	3.04404935042319e-208	cancer.cell.5	PLAUR
EXT1.3	3.25966538087772e-211	1.31614716697622	0.816	0.488	1.20936845295944e-206	cancer.cell.5	EXT1
PARP9	2.91974536874204e-207	0.619539339047622	0.625	0.273	1.08325472925699e-202	cancer.cell.5	PARP9
PATL1	6.25200458506588e-205	0.534239543956332	0.505	0.194	2.31955622110529e-200	cancer.cell.5	PATL1
ATF3.1	1.85962766349932e-203	1.00018489914963	0.895	0.633	6.89940459434883e-199	cancer.cell.5	ATF3
KRT17.1	3.32934011453164e-202	0.965108725244936	0.731	0.388	1.23521847589238e-197	cancer.cell.5	KRT17
STAT1	1.49792908497194e-201	0.767319837100609	0.763	0.426	5.55746669815441e-197	cancer.cell.5	STAT1
ZFP36L2	2.230133744296e-197	1.05021604191631	0.895	0.668	8.27401920471257e-193	cancer.cell.5	ZFP36L2
ITGB4	1.97903194309102e-196	0.683598908646308	0.555	0.24	7.34240641206198e-192	cancer.cell.5	ITGB4
STK24	6.758783325966e-196	0.687890605048058	0.615	0.292	2.50757620176665e-191	cancer.cell.5	STK24
CDCP1	1.24632065149304e-195	0.512534202414307	0.53	0.217	4.62397424910432e-191	cancer.cell.5	CDCP1
JUNB.2	2.79917131263635e-192	1.04762716827374	0.901	0.701	1.03852054870121e-187	cancer.cell.5	JUNB
BCAT1	1.3816744531322e-190	0.606630457951545	0.579	0.246	5.12615038856577e-186	cancer.cell.5	BCAT1
LDLR	6.16059522924041e-187	0.665601132530075	0.616	0.294	2.28564243600048e-182	cancer.cell.5	LDLR
OSMR	5.4161216866335e-181	0.644257629355059	0.501	0.201	2.00943530695789e-176	cancer.cell.5	OSMR
MFSD14A	2.18259189102913e-177	0.546340565605859	0.529	0.232	8.09763417490719e-173	cancer.cell.5	MFSD14A
TAPBP	1.65732930703441e-173	0.614533029057685	0.821	0.512	6.14885746202838e-169	cancer.cell.5	TAPBP
KLF6.1	1.05359447533026e-171	0.983636756917103	0.938	0.772	3.90894086292281e-167	cancer.cell.5	KLF6
SOD2.4	7.92818915918838e-171	0.648051255073884	0.88	0.588	2.94143745995048e-166	cancer.cell.5	SOD2
B2M.1	1.22314370108164e-170	0.615289888882495	0.995	0.97	4.53798544538298e-166	cancer.cell.5	B2M
XAF1	1.94471792439e-168	0.59573128029407	0.547	0.237	7.21509797127934e-164	cancer.cell.5	XAF1
RIPK2	4.97736874446519e-167	0.702955294586357	0.64	0.328	1.84665357788403e-162	cancer.cell.5	RIPK2
IFITM1.1	1.34378513694025e-166	0.890013986545011	0.953	0.698	4.98557723656202e-162	cancer.cell.5	IFITM1
STXBP6	1.06166320629759e-165	0.66326385272499	0.677	0.356	3.9388766616847e-161	cancer.cell.5	STXBP6
HLA-B.1	1.4034753101001e-165	0.662919630577052	0.973	0.779	5.20703374800237e-161	cancer.cell.5	HLA-B
BCL10	1.41074575512273e-165	0.533034587068567	0.595	0.293	5.23400782608084e-161	cancer.cell.5	BCL10
DNAJB6	7.1203615042666e-165	0.689859713571768	0.84	0.579	2.64172532169795e-160	cancer.cell.5	DNAJB6
ZFP36.3	1.50280848072013e-164	0.797064316458413	0.875	0.614	5.57556974431976e-160	cancer.cell.5	ZFP36
RPL8.2	3.80748457192886e-160	-0.7806	0.973	0.98	1.41261485103133e-155	cancer.cell.5	RPL8
SAT1.2	1.07240528016733e-159	0.860580193757798	0.963	0.833	3.97873082994881e-155	cancer.cell.5	SAT1
SOX5.1	4.32035859086326e-157	0.586922908741826	0.655	0.32	1.60289624079618e-152	cancer.cell.5	SOX5
NUB1	9.60216461864078e-157	0.532698605995028	0.585	0.285	3.56249909516192e-152	cancer.cell.5	NUB1
MYH14	1.02227286609934e-155	0.673035586663705	0.562	0.281	3.79273456051516e-151	cancer.cell.5	MYH14
HIPK3	1.49536625074911e-155	0.5433854371144	0.572	0.273	5.54795832690427e-151	cancer.cell.5	HIPK3
HIVEP2.1	1.07130470076468e-154	0.686567668197162	0.689	0.365	3.97464757030706e-150	cancer.cell.5	HIVEP2
CLU.1	5.30072519505462e-154	0.849302851418675	0.927	0.744	1.96662205461722e-149	cancer.cell.5	CLU
LARP4B	1.19506135696783e-152	0.662322973121504	0.618	0.324	4.43379714048636e-148	cancer.cell.5	LARP4B
CLDN10	7.34789290847738e-151	0.690153137760475	0.579	0.285	2.72614174797419e-146	cancer.cell.5	CLDN10
ITGB8.3	9.96901026292523e-151	0.93589774025037	0.801	0.552	3.69860249764789e-146	cancer.cell.5	ITGB8
PCDH7.1	9.76869531146027e-148	0.656503950727267	0.676	0.372	3.62428364750488e-143	cancer.cell.5	PCDH7
BTG2	7.55307912001678e-146	0.775891663625494	0.734	0.447	2.80226788431743e-141	cancer.cell.5	BTG2
NFIB.2	6.10749480760178e-145	0.600588685208961	0.766	0.468	2.26594164856834e-140	cancer.cell.5	NFIB
AFF4	4.63611628781661e-144	0.60744106521338	0.732	0.459	1.72004550394284e-139	cancer.cell.5	AFF4
RBM17	1.83834201341443e-142	0.654632455351646	0.832	0.626	6.82043270396889e-138	cancer.cell.5	RBM17
KPNA4	1.47578084679398e-141	0.800711792648153	0.72	0.456	5.47529451969033e-137	cancer.cell.5	KPNA4
RPS7.2	4.26397269982318e-140	-0.638502	0.969	0.968	1.5819765113614e-135	cancer.cell.5	RPS7
S100A11.1	3.24461824319736e-139	0.691822756655545	0.964	0.88	1.20378581440865e-134	cancer.cell.5	S100A11
DNAJA1	5.73785083925718e-138	0.547382346460434	0.899	0.673	2.12880003987281e-133	cancer.cell.5	DNAJA1
BAG1	2.32128168215564e-137	0.563140168136693	0.767	0.503	8.61218716896562e-133	cancer.cell.5	BAG1
TSHZ2.1	4.6796308216045e-137	0.521424026606981	0.683	0.368	1.73618983112349e-132	cancer.cell.5	TSHZ2
TGIF1	1.63536988961283e-136	0.680739052275225	0.684	0.409	6.06738582745256e-132	cancer.cell.5	TGIF1
KLF4.1	7.87512601534421e-136	0.694891533206767	0.527	0.257	2.92175050295285e-131	cancer.cell.5	KLF4
FTX.1	5.98350732199331e-135	0.552431360765042	0.665	0.357	2.21994105153274e-130	cancer.cell.5	FTX
NAALADL2.1	7.63829240891982e-135	0.579553101047858	0.624	0.321	2.83388286663334e-130	cancer.cell.5	NAALADL2
RPL3	1.72788630235025e-131	-0.704475	0.95	0.937	6.41063097034966e-127	cancer.cell.5	RPL3
NCEH1	2.70758317436815e-131	0.655687765345718	0.504	0.235	1.00454043352233e-126	cancer.cell.5	NCEH1
NACA.1	2.12170218341608e-130	-0.544463	0.952	0.94	7.87172727069199e-126	cancer.cell.5	NACA
LGALS3BP	2.64857102762293e-130	0.566224887930216	0.869	0.623	9.82646336958385e-126	cancer.cell.5	LGALS3BP
MAT2A	2.90120173775239e-130	0.554217515230743	0.673	0.396	1.07637485672352e-125	cancer.cell.5	MAT2A
CD55.2	5.93395802912377e-128	0.788950068316778	0.782	0.536	2.20155776838521e-123	cancer.cell.5	CD55
CD47	1.23081819750754e-127	0.538596404453667	0.923	0.779	4.56645859457271e-123	cancer.cell.5	CD47
HLA-A.1	1.44374431963276e-126	0.525035428007481	0.955	0.794	5.3564358002695e-122	cancer.cell.5	HLA-A
RPL7A.1	4.20055226146886e-125	-0.647213	0.971	0.964	1.55844689452756e-120	cancer.cell.5	RPL7A
KRT18.1	6.55446498685738e-125	-0.845123	0.881	0.889	2.43177205477396e-120	cancer.cell.5	KRT18
MYL12B	2.51566932231096e-124	0.535486140272621	0.943	0.834	9.33338475270588e-120	cancer.cell.5	MYL12B
MACROD2.1	2.73948011307778e-124	0.520846296837718	0.67	0.384	1.01637451675299e-119	cancer.cell.5	MACROD2
S100A6.3	8.52251592498773e-124	0.807043705126641	0.974	0.932	3.1619386333297e-119	cancer.cell.5	S100A6
RPS16.2	3.17298504725022e-123	-0.714194	0.97	0.958	1.1772091823803e-118	cancer.cell.5	RPS16
SERF2	9.59679557168199e-122	0.552628307507526	0.962	0.922	3.56050712504974e-117	cancer.cell.5	SERF2
ESYT2	1.09960390581243e-120	0.54170785298266	0.626	0.353	4.07964045095469e-116	cancer.cell.5	ESYT2
TMEM87A	2.78198294564351e-120	0.607219968207337	0.657	0.395	1.0321434926632e-115	cancer.cell.5	TMEM87A
GAS6	2.36389694088329e-119	0.536894336570056	0.661	0.378	8.77029404037108e-115	cancer.cell.5	GAS6
MALSU1	8.56962428495855e-119	0.697717926257308	0.64	0.394	3.17941630596247e-114	cancer.cell.5	MALSU1
THSD4.2	1.93648551755899e-118	0.636496205816712	0.742	0.464	7.18455491869559e-114	cancer.cell.5	THSD4
MUC16.4	3.38604179706111e-118	0.774324238272362	0.844	0.63	1.25625536712764e-113	cancer.cell.5	MUC16
ATP5C1	2.06833985923631e-117	0.582763219926415	0.882	0.736	7.67374771175262e-113	cancer.cell.5	ATP5C1
SLCO3A1.1	3.38931718453309e-116	0.574742857084114	0.661	0.401	1.25747056863362e-111	cancer.cell.5	SLCO3A1
TNIP1	1.47075880859554e-115	0.541223202825778	0.625	0.361	5.4566622557703e-111	cancer.cell.5	TNIP1
EEF1D.2	4.53445783532029e-115	-0.81507	0.924	0.883	1.68232920148218e-110	cancer.cell.5	EEF1D
GNG5	3.27692166013317e-114	0.505651579559851	0.933	0.824	1.21577070512601e-109	cancer.cell.5	GNG5
LINC00511.1	6.4093674236003e-113	0.527751005440338	0.663	0.386	2.37793940782995e-108	cancer.cell.5	LINC00511
EGR1.2	2.67194325647294e-112	0.655726111338137	0.84	0.594	9.91317667584024e-108	cancer.cell.5	EGR1
NUPR1.1	8.32944633409366e-112	0.895467644566702	0.624	0.345	3.09030788441209e-107	cancer.cell.5	NUPR1
MT-ND3.1	8.57648367026854e-112	0.739722792724888	0.918	0.844	3.18196120650633e-107	cancer.cell.5	MT-ND3
HLA-C	3.37400581766981e-111	0.528387275227174	0.971	0.818	1.25178989841367e-106	cancer.cell.5	HLA-C
PDE4D.1	6.61688134632153e-111	0.755202279891023	0.633	0.362	2.45492914829875e-106	cancer.cell.5	PDE4D
SEC61B	6.48782319134829e-109	0.52548383474972	0.909	0.78	2.40704728222213e-104	cancer.cell.5	SEC61B
IGFBP2.2	8.43225732960127e-108	-1.14897	0.278	0.561	3.12845179185537e-103	cancer.cell.5	IGFBP2
NFKBIZ	2.53641983852867e-106	0.547638303772657	0.683	0.411	9.41037124292522e-102	cancer.cell.5	NFKBIZ
SERPINB1.2	5.91915079426238e-106	0.607578166860784	0.774	0.525	2.19606413617928e-101	cancer.cell.5	SERPINB1
RP11-319F12.2.1	1.39312744127524e-104	0.522659057967185	0.578	0.313	5.16864211987528e-100	cancer.cell.5	RP11-319F12.2
KRT8	2.74240657998489e-104	-0.836368	0.856	0.867	1.01746026524019e-99	cancer.cell.5	KRT8
USMG5	3.80814938664675e-104	0.60650680729828	0.854	0.7	1.41286150393981e-99	cancer.cell.5	USMG5
SGMS2	2.34531850305248e-103	0.551656790351834	0.516	0.274	8.701366178175e-99	cancer.cell.5	SGMS2
RPS2.3	4.38906255900206e-103	-0.838713	0.95	0.935	1.62838610001535e-98	cancer.cell.5	RPS2
PIP5K1A	8.39974768539581e-103	0.512492528574928	0.637	0.384	3.1163903887587e-98	cancer.cell.5	PIP5K1A
TOMM5	2.13694247109112e-102	0.533941483659651	0.829	0.626	7.92827026199515e-98	cancer.cell.5	TOMM5
RPL13.1	3.08455436763616e-102	-0.60631	0.978	0.979	1.14440051593669e-97	cancer.cell.5	RPL13
TIPARP	6.73677938383851e-99	0.518098882657042	0.613	0.36	2.49941251919792e-94	cancer.cell.5	TIPARP
MTHFD1L	1.68126218054606e-98	0.509743067730787	0.6	0.354	6.23765081604395e-94	cancer.cell.5	MTHFD1L
ANKRD33B	4.06326418712888e-97	0.533057204958047	0.548	0.303	1.50751164606668e-92	cancer.cell.5	ANKRD33B
CUX1	1.35248767388432e-95	0.533873574607654	0.685	0.441	5.0178645188782e-91	cancer.cell.5	CUX1
RPS19.1	2.45412635167819e-94	-0.546438	0.975	0.979	9.10505417736126e-90	cancer.cell.5	RPS19
UBE2L6	3.00710940177204e-92	0.548501610855743	0.72	0.466	1.11566765915145e-87	cancer.cell.5	UBE2L6
RPL7.1	1.40227098385271e-84	-0.571962	0.954	0.918	5.20256557719192e-80	cancer.cell.5	RPL7
RPS26	7.32385896293858e-82	-0.670806	0.916	0.881	2.71722491383984e-77	cancer.cell.5	RPS26
CXCL2	4.59739182703431e-80	0.686461669381485	0.6	0.354	1.705678341748e-75	cancer.cell.5	CXCL2
GAPDH.2	7.59396010450309e-78	-0.554535	0.98	0.983	2.81743513837169e-73	cancer.cell.5	GAPDH
VIM.2	3.02816875815869e-76	0.693502481782174	0.683	0.454	1.12348089096446e-71	cancer.cell.5	VIM
MT-CO3.1	1.28194345377359e-75	0.549518545993849	0.962	0.931	4.75613840784538e-71	cancer.cell.5	MT-CO3
HDAC9	1.94214680927868e-74	0.526158333633765	0.515	0.301	7.20555887710483e-70	cancer.cell.5	HDAC9
TPI1.2	7.65837584959533e-73	-0.569032	0.934	0.911	2.84133402395836e-68	cancer.cell.5	TPI1
RPL27.1	5.01945994515313e-64	-0.553055	0.892	0.838	1.86226983425126e-59	cancer.cell.5	RPL27
MT1E.1	2.20404467346857e-60	-0.765467	0.332	0.553	8.17722614303574e-56	cancer.cell.5	MT1E
FTL.4	3.8175014228313e-57	-0.922779	0.982	0.972	1.41633120288464e-52	cancer.cell.5	FTL
MALAT1.3	4.96982035689841e-57	-0.880003	0.981	0.953	1.84385305061288e-52	cancer.cell.5	MALAT1
MARCKSL1	1.05216318448533e-55	0.531484736778409	0.821	0.638	3.90363063075903e-51	cancer.cell.5	MARCKSL1
ENO1	8.38231391287402e-53	-0.643513	0.815	0.802	3.10992228481539e-48	cancer.cell.5	ENO1
TUBA1B.3	1.81136813861964e-42	-0.867923	0.636	0.69	6.72035693109271e-38	cancer.cell.5	TUBA1B
SLPI.2	2.00395031183946e-42	-0.72115	0.859	0.834	7.43485605195558e-38	cancer.cell.5	SLPI
CD63.1	1.71297714744171e-39	-0.594546	0.866	0.801	6.35531651472349e-35	cancer.cell.5	CD63
PTMS.1	9.87297345089658e-39	-0.619107	0.617	0.668	3.66297188001714e-34	cancer.cell.5	PTMS
PRDX1	2.18547577036759e-38	-0.519595	0.849	0.819	8.1083336556408e-34	cancer.cell.5	PRDX1
MRPL51.1	3.28356741451865e-36	-0.537817	0.725	0.724	1.21823634646056e-31	cancer.cell.5	MRPL51
NAP1L1	4.04966365315217e-34	-0.554998	0.579	0.627	1.50246571195599e-29	cancer.cell.5	NAP1L1
RPL27A.3	2.20383331747061e-32	-0.80248	0.895	0.825	8.17644199114772e-28	cancer.cell.5	RPL27A
PUF60	1.29545004558842e-30	-0.517248	0.508	0.58	4.80624921413761e-26	cancer.cell.5	PUF60
HMGN2.2	2.35422760098254e-27	-0.562073	0.833	0.801	8.73441982240533e-23	cancer.cell.5	HMGN2
RPS20.3	8.38551476725818e-27	-1.15644	0.885	0.802	3.11110983380046e-22	cancer.cell.5	RPS20
UBB	1.33651215647705e-25	-0.568177	0.519	0.573	4.95859375174552e-21	cancer.cell.5	UBB
RPS17.3	8.47409909217019e-25	-0.902002	0.906	0.827	3.14397550418606e-20	cancer.cell.5	RPS17
MYL9	4.68556127999397e-24	-0.668612	0.499	0.552	1.73839009049056e-19	cancer.cell.5	MYL9
RPL23.1	2.50844293286423e-23	-0.553399	0.771	0.713	9.30657412521958e-19	cancer.cell.5	RPL23
NDUFB9.3	1.10430237353703e-22	-0.564677	0.897	0.819	4.09707223605973e-18	cancer.cell.5	NDUFB9
SH3BGRL3.2	1.20413436014544e-21	-0.513693	0.79	0.742	4.4674588895756e-17	cancer.cell.5	SH3BGRL3
STMN1.2	8.55040535672861e-18	-0.633712	0.489	0.544	3.17228589139988e-13	cancer.cell.5	STMN1
BTG1.3	2.0979263685031e-15	-0.500195	0.501	0.532	7.78351661978334e-11	cancer.cell.5	BTG1
IER3.3	4.72687529025868e-13	-0.76882	0.544	0.553	1.75371800143887e-08	cancer.cell.5	IER3
RPL13A.3	6.39132184287497e-13	-0.580532	0.963	0.921	2.37124431692504e-08	cancer.cell.5	RPL13A
RPS29.3	1.23388813812989e-12	-0.849637	0.807	0.717	4.57784838127569e-08	cancer.cell.5	RPS29
C9orf24	0	3.78661832034798	0.777	0.028	0	Ciliated.cell	C9orf24
C20orf85	0	3.45744262245316	0.701	0.003	0	Ciliated.cell	C20orf85
TPPP3	0	2.87098623047884	0.75	0.059	0	Ciliated.cell	TPPP3
CAPS	0	2.58632350050215	0.862	0.288	0	Ciliated.cell	CAPS
FOXJ1	0	2.55745021912659	0.753	0.103	0	Ciliated.cell	FOXJ1
FAM183A	0	2.51064324308003	0.754	0.014	0	Ciliated.cell	FAM183A
C5orf49	0	2.35979716344163	0.799	0.056	0	Ciliated.cell	C5orf49
CFAP126	0	2.34228557922269	0.825	0.028	0	Ciliated.cell	CFAP126
PIFO	0	2.33774219411088	0.83	0.042	0	Ciliated.cell	PIFO
CDHR3	0	2.3243519197863	0.617	0.032	0	Ciliated.cell	CDHR3
RP11-467J12.4	0	2.19451263200003	0.758	0.227	0	Ciliated.cell	RP11-467J12.4
RSPH1	0	2.03955374555877	0.765	0.08	0	Ciliated.cell	RSPH1
DNALI1	0	2.03155309932662	0.834	0.196	0	Ciliated.cell	DNALI1
C1orf194	0	2.01085613221264	0.689	0.011	0	Ciliated.cell	C1orf194
MORN2	0	1.96945050171992	0.843	0.346	0	Ciliated.cell	MORN2
ROPN1L	0	1.93887124074465	0.675	0.023	0	Ciliated.cell	ROPN1L
TMEM190	0	1.91844303743748	0.532	0.005	0	Ciliated.cell	TMEM190
ARMC3	0	1.89231861783906	0.715	0.045	0	Ciliated.cell	ARMC3
FAM166B	0	1.8624752782359	0.581	0.009	0	Ciliated.cell	FAM166B
DNAH7	0	1.84971813868328	0.664	0.076	0	Ciliated.cell	DNAH7
CETN2	0	1.81125172012381	0.852	0.328	0	Ciliated.cell	CETN2
EFHC1	0	1.80940305075984	0.74	0.157	0	Ciliated.cell	EFHC1
EFCAB1	0	1.80767580982088	0.689	0.01	0	Ciliated.cell	EFCAB1
CFAP47	0	1.79237817562751	0.532	0.032	0	Ciliated.cell	CFAP47
TSPAN1	0	1.78357337927297	0.61	0.137	0	Ciliated.cell	TSPAN1
PPIL6	0	1.78000343755089	0.738	0.103	0	Ciliated.cell	PPIL6
CD38	0	1.76781974823345	0.504	0.026	0	Ciliated.cell	CD38
TMEM232	0	1.7609255999767	0.581	0.025	0	Ciliated.cell	TMEM232
IFT57	0	1.74042	0.896	0.502	0	Ciliated.cell	IFT57
PCSK1N	0	1.7242062382079	0.611	0.107	0	Ciliated.cell	PCSK1N
ODF3B	0	1.67139313837157	0.682	0.113	0	Ciliated.cell	ODF3B
CFAP44	0	1.67040663683897	0.647	0.067	0	Ciliated.cell	CFAP44
CAPSL	0	1.6579019599976	0.612	0.005	0	Ciliated.cell	CAPSL
MAPK10	0	1.65149027557248	0.527	0.046	0	Ciliated.cell	MAPK10
CCDC30	0	1.64658883852942	0.626	0.099	0	Ciliated.cell	CCDC30
C9orf116	0	1.62008790878755	0.666	0.147	0	Ciliated.cell	C9orf116
WDR86-AS1	0	1.60658384035424	0.572	0.021	0	Ciliated.cell	WDR86-AS1
MLF1	0	1.60479134768938	0.895	0.455	0	Ciliated.cell	MLF1
DNAH11	0	1.60347748477114	0.593	0.027	0	Ciliated.cell	DNAH11
CFAP45	0	1.59006648700853	0.644	0.027	0	Ciliated.cell	CFAP45
LRRC6	0	1.56748783207724	0.646	0.079	0	Ciliated.cell	LRRC6
CFAP157	0	1.55473906349224	0.624	0.016	0	Ciliated.cell	CFAP157
CFAP54	0	1.55319176241626	0.566	0.032	0	Ciliated.cell	CFAP54
HYDIN	0	1.54786597354921	0.617	0.076	0	Ciliated.cell	HYDIN
CSPP1	0	1.54071648322466	0.721	0.245	0	Ciliated.cell	CSPP1
LRRIQ1	0	1.52289290615454	0.637	0.048	0	Ciliated.cell	LRRIQ1
TUBA4B	0	1.49157012978898	0.509	0.002	0	Ciliated.cell	TUBA4B
WDR49	0	1.4870510093028	0.588	0.068	0	Ciliated.cell	WDR49
FAM81B	0	1.48257207901439	0.604	0.016	0	Ciliated.cell	FAM81B
DNAH6	0	1.48140733421128	0.571	0.054	0	Ciliated.cell	DNAH6
ZMYND10	0	1.47977738065886	0.611	0.015	0	Ciliated.cell	ZMYND10
WDR38	0	1.4750888303212	0.562	0.007	0	Ciliated.cell	WDR38
DRC1	0	1.47320996868043	0.646	0.021	0	Ciliated.cell	DRC1
ZBBX	0	1.41100393605412	0.578	0.009	0	Ciliated.cell	ZBBX
SPAG17	0	1.40359229069414	0.564	0.05	0	Ciliated.cell	SPAG17
MAPK15	0	1.39562986184202	0.63	0.065	0	Ciliated.cell	MAPK15
DNAI1	0	1.38229610723032	0.507	0.006	0	Ciliated.cell	DNAI1
TCTEX1D2	0	1.38145194929514	0.697	0.216	0	Ciliated.cell	TCTEX1D2
CCDC74A	0	1.37911261753794	0.591	0.061	0	Ciliated.cell	CCDC74A
GON7	0	1.34155735242262	0.542	0.133	0	Ciliated.cell	GON7
C9orf135	0	1.31743201350208	0.544	0.019	0	Ciliated.cell	C9orf135
OSCP1	0	1.30211863076597	0.626	0.097	0	Ciliated.cell	OSCP1
CFAP43	0	1.29490144576378	0.527	0.034	0	Ciliated.cell	CFAP43
NEK11	0	1.29407366343772	0.663	0.163	0	Ciliated.cell	NEK11
CFAP73	0	1.28831393667344	0.534	0.009	0	Ciliated.cell	CFAP73
CFAP53	0	1.28405433163559	0.52	0.043	0	Ciliated.cell	CFAP53
CCDC173	0	1.27205153814847	0.571	0.058	0	Ciliated.cell	CCDC173
FANK1	0	1.2527470438661	0.593	0.068	0	Ciliated.cell	FANK1
TCTN1	0	1.25211884950107	0.639	0.131	0	Ciliated.cell	TCTN1
CFAP77	0	1.25108013606586	0.527	0.004	0	Ciliated.cell	CFAP77
TEKT1	0	1.25102547058477	0.529	0.005	0	Ciliated.cell	TEKT1
ENKUR	0	1.24573686276475	0.542	0.015	0	Ciliated.cell	ENKUR
DNAJA4	0	1.24364903123404	0.517	0.077	0	Ciliated.cell	DNAJA4
SPAG1	0	1.21644093258181	0.671	0.192	0	Ciliated.cell	SPAG1
WDR54	0	1.2137938629307	0.604	0.146	0	Ciliated.cell	WDR54
TEKT2	0	1.20861947674837	0.572	0.022	0	Ciliated.cell	TEKT2
SPATA6L	0	1.20423384957912	0.505	0.089	0	Ciliated.cell	SPATA6L
CCDC40	0	1.12997470477926	0.563	0.061	0	Ciliated.cell	CCDC40
SPATA17	0	1.09039763282984	0.549	0.061	0	Ciliated.cell	SPATA17
SPEF2	0	1.07025955213099	0.527	0.055	0	Ciliated.cell	SPEF2
WDR78	0	1.05899089756803	0.512	0.059	0	Ciliated.cell	WDR78
CC2D2A	0	1.03096463227308	0.509	0.074	0	Ciliated.cell	CC2D2A
MNS1	0	1.01239477339784	0.566	0.103	0	Ciliated.cell	MNS1
MOK	0	0.963810930716971	0.572	0.133	0	Ciliated.cell	MOK
TRAF3IP1	1.84513492289882e-307	1.12152803715703	0.556	0.14	6.84563507744692e-303	Ciliated.cell	TRAF3IP1
HIPK1	7.13919050383854e-306	1.16279730056617	0.594	0.164	2.64871106882914e-301	Ciliated.cell	HIPK1
KIF9	2.22669269874606e-305	1.31513492471411	0.772	0.31	8.26125258161777e-301	Ciliated.cell	KIF9
CALM1	2.02360433826077e-282	1.86703806074565	0.965	0.79	7.50777445538127e-278	Ciliated.cell	CALM1
UBXN11	1.76180896110099e-275	0.791995463868863	0.54	0.141	6.53648742658079e-271	Ciliated.cell	UBXN11
RPGR	9.31697557370958e-274	0.918881283472366	0.54	0.142	3.45669110760199e-269	Ciliated.cell	RPGR
TUBA1A	7.63985445927789e-273	1.43257309577831	0.666	0.212	2.83446240293669e-268	Ciliated.cell	TUBA1A
TTLL5	8.34443879629946e-273	1.19565636622022	0.556	0.152	3.09587023781506e-268	Ciliated.cell	TTLL5
IFT43	7.67479136940876e-270	1.39563873748477	0.686	0.256	2.84742434596435e-265	Ciliated.cell	IFT43
RFX3	8.72592481277612e-267	1.69732496897298	0.663	0.228	3.23740536478807e-262	Ciliated.cell	RFX3
IQCG	4.15227695986329e-256	1.02700510428043	0.649	0.221	1.54053627487888e-251	Ciliated.cell	IQCG
COBL	4.29286134567666e-246	1.10516730880362	0.581	0.179	1.5926944878595e-241	Ciliated.cell	COBL
IK	7.4840677555463e-245	1.44930310196844	0.76	0.358	2.77666397798523e-240	Ciliated.cell	IK
WDR60	8.12609836709339e-245	1.10712249164137	0.651	0.237	3.01486375517532e-240	Ciliated.cell	WDR60
FKBP5	1.26521029364868e-243	0.988424944467999	0.541	0.151	4.69405671046598e-239	Ciliated.cell	FKBP5
ULK4	3.70136317333305e-240	1.14172688264721	0.57	0.172	1.37324275093829e-235	Ciliated.cell	ULK4
TXN	7.83186585129964e-239	2.24506262566166	0.955	0.813	2.90570054949068e-234	Ciliated.cell	TXN
IQCK	2.10764767045888e-230	0.843611408141932	0.557	0.172	7.8195836221695e-226	Ciliated.cell	IQCK
CIB1	3.9604035843368e-229	1.48558913352522	0.872	0.57	1.4693493338248e-224	Ciliated.cell	CIB1
LRRC23	7.98282524774263e-229	1.0218417019015	0.612	0.21	2.96170799516499e-224	Ciliated.cell	LRRC23
ESYT1	6.06633703903274e-220	1.07136944794875	0.544	0.177	2.25067170485154e-215	Ciliated.cell	ESYT1
PDLIM4	1.37208368283918e-216	1.41576464879079	0.677	0.276	5.09056767170166e-212	Ciliated.cell	PDLIM4
SHANK2	9.17129495697223e-216	1.00166141644167	0.564	0.183	3.40264214198627e-211	Ciliated.cell	SHANK2
CAMK1D	4.74121875576445e-215	1.49996873548083	0.633	0.236	1.75903957057617e-210	Ciliated.cell	CAMK1D
CYSTM1	4.13304618289317e-214	1.26631481117336	0.875	0.586	1.53340146431519e-209	Ciliated.cell	CYSTM1
IFT22	6.15201827186246e-213	1.14399313519601	0.744	0.359	2.28246029904369e-208	Ciliated.cell	IFT22
CDS1	6.69160617369225e-212	0.983918856012354	0.548	0.181	2.48265280650156e-207	Ciliated.cell	CDS1
C21orf59	2.54922720506834e-210	1.06707838706781	0.762	0.374	9.45788785352404e-206	Ciliated.cell	C21orf59
RBM38	2.3590073809126e-209	1.16816588973399	0.648	0.265	8.75215328392385e-205	Ciliated.cell	RBM38
NME7	2.60989456879344e-205	0.78388938960492	0.525	0.163	9.68296983968052e-201	Ciliated.cell	NME7
SAMHD1	6.24969546185195e-204	1.19401333980727	0.686	0.281	2.31869951330169e-199	Ciliated.cell	SAMHD1
IGF1R	1.16972901139494e-201	1.25671525307915	0.627	0.243	4.33981160517637e-197	Ciliated.cell	IGF1R
CRIP1	1.10096994410487e-200	1.95848529859035	0.896	0.569	4.08470858962348e-196	Ciliated.cell	CRIP1
PSENEN	8.18230162593582e-200	1.56607717163488	0.824	0.524	3.03571572623845e-195	Ciliated.cell	PSENEN
PTGES3.1	2.18065782499461e-196	1.47836191948717	0.938	0.754	8.09045859651249e-192	Ciliated.cell	PTGES3
RPL18A.1	1.47623836952393e-195	-1.05954	0.96	0.984	5.47699197477074e-191	Ciliated.cell	RPL18A
PDLIM1	2.24795496987705e-194	1.34891126977872	0.826	0.495	8.34013773374084e-190	Ciliated.cell	PDLIM1
PLTP	2.81040245918966e-194	1.00717727308028	0.715	0.307	1.04268741638396e-189	Ciliated.cell	PLTP
CKB	5.50595360218346e-193	1.72826096915333	0.752	0.398	2.04276384594609e-188	Ciliated.cell	CKB
PKIG	1.4780649929231e-186	0.79219650032372	0.524	0.178	5.48376893024398e-182	Ciliated.cell	PKIG
BTBD9	9.68049237994432e-184	1.22453097487422	0.618	0.248	3.59155947788314e-179	Ciliated.cell	BTBD9
HSBP1	1.46766197340698e-183	1.37806673139801	0.856	0.607	5.44517268753724e-179	Ciliated.cell	HSBP1
DLEU1	1.33239570158955e-181	1.26629655385921	0.657	0.279	4.94332129246738e-177	Ciliated.cell	DLEU1
RPS19.2	2.15862977346101e-180	-1.05567	0.948	0.979	8.00873232251769e-176	Ciliated.cell	RPS19
SPAG16	4.26152353606242e-176	0.815860381420209	0.597	0.238	1.58106784711452e-171	Ciliated.cell	SPAG16
DPY30	3.47302632619716e-174	1.17782497582273	0.837	0.55	1.28852749728241e-169	Ciliated.cell	DPY30
KIAA0232	9.96574981108209e-174	0.918670386814959	0.591	0.235	3.69739283740956e-169	Ciliated.cell	KIAA0232
GAPDH.3	6.44460882528597e-173	-1.1735	0.943	0.984	2.39101432026935e-168	Ciliated.cell	GAPDH
EVI5	4.83158404409384e-169	0.888564270779983	0.616	0.256	1.79256599619925e-164	Ciliated.cell	EVI5
RPS3.2	4.96353692103133e-169	-0.996489	0.956	0.978	1.84152183307184e-164	Ciliated.cell	RPS3
CCDC146	5.25974302013038e-168	0.757356190020879	0.578	0.214	1.95141725789857e-163	Ciliated.cell	CCDC146
RPL15.1	9.23547218097282e-166	-0.886815	0.96	0.972	3.42645253386273e-161	Ciliated.cell	RPL15
TRAPPC9	2.5959067998621e-165	1.09744419559533	0.657	0.302	9.63107381816836e-161	Ciliated.cell	TRAPPC9
WDPCP	6.16039176119917e-164	0.840052974918182	0.518	0.184	2.2855669473225e-159	Ciliated.cell	WDPCP
HSPH1	1.57133092964028e-162	1.11684869774289	0.757	0.429	5.82979488205839e-158	Ciliated.cell	HSPH1
PFN2	4.64991311516881e-162	1.04700659009182	0.694	0.347	1.72516426485878e-157	Ciliated.cell	PFN2
IFI27	6.4268315626014e-162	1.27268899801532	0.948	0.806	2.38441877804074e-157	Ciliated.cell	IFI27
FOXN3	4.63297274729575e-160	0.869400076950703	0.502	0.174	1.7188792189742e-155	Ciliated.cell	FOXN3
CLMN	1.79504056511017e-156	0.865066287337753	0.573	0.237	6.65978000061524e-152	Ciliated.cell	CLMN
DYNLL1	8.72289656712148e-156	1.29915488080933	0.948	0.805	3.23628185536774e-151	Ciliated.cell	DYNLL1
WDR34	2.39612844852279e-155	0.808549146474267	0.659	0.314	8.8898761568644e-151	Ciliated.cell	WDR34
RPS5	4.29464218519027e-154	-0.992896	0.923	0.948	1.59335519712744e-149	Ciliated.cell	RPS5
UFC1	1.23190754419501e-153	1.06516449577048	0.844	0.608	4.57050017971789e-149	Ciliated.cell	UFC1
CDKN1A	1.55028159177487e-152	1.00018883461429	0.667	0.297	5.75169973364396e-148	Ciliated.cell	CDKN1A
HN1L	6.73443016938242e-152	0.926571413210581	0.603	0.274	2.49854093714257e-147	Ciliated.cell	HN1L
CIR1	1.62431599062205e-150	0.888268063588657	0.618	0.284	6.02637475680688e-146	Ciliated.cell	CIR1
NQO1	4.88095842809788e-150	0.93234117897885	0.681	0.335	1.81088438640859e-145	Ciliated.cell	NQO1
RPL32	1.01973775890625e-144	-0.789962	0.967	0.976	3.78332905931809e-140	Ciliated.cell	RPL32
SPATS2L	2.46084119785389e-144	0.958703912115319	0.692	0.354	9.12996692815772e-140	Ciliated.cell	SPATS2L
C4orf48	2.90742709594243e-144	1.06179107285742	0.698	0.369	1.0786845268656e-139	Ciliated.cell	C4orf48
RPL22.1	2.13863936430398e-143	-0.984906	0.842	0.925	7.93456590550419e-139	Ciliated.cell	RPL22
NUDC	6.18535258284298e-143	0.900016402885905	0.804	0.502	2.29482766176057e-138	Ciliated.cell	NUDC
TSC22D3	1.97340173571099e-142	1.04957150634539	0.562	0.235	7.32151777966133e-138	Ciliated.cell	TSC22D3
EFCAB2	2.34761502093643e-141	0.791276939278785	0.534	0.214	8.70988648917624e-137	Ciliated.cell	EFCAB2
ATXN1	7.25561705316302e-141	1.17011705721186	0.687	0.36	2.69190648289401e-136	Ciliated.cell	ATXN1
LDLRAD4	9.41433596951373e-141	0.704221965940653	0.522	0.193	3.49281278804929e-136	Ciliated.cell	LDLRAD4
KIF21A	1.0542195677687e-140	0.954157103928721	0.522	0.216	3.91126001837867e-136	Ciliated.cell	KIF21A
CAST	1.70347650775056e-140	1.06684856227113	0.742	0.444	6.32006819140533e-136	Ciliated.cell	CAST
HMGN3	4.90924544891808e-140	1.02158957081855	0.938	0.745	1.8213791540031e-135	Ciliated.cell	HMGN3
DNAJC10	5.35266169853271e-140	0.825009754451137	0.624	0.297	1.98589101677262e-135	Ciliated.cell	DNAJC10
AHSA1	8.99470317868498e-139	0.983710192562138	0.651	0.341	3.33712482632392e-134	Ciliated.cell	AHSA1
ATP2A2	1.25987130298828e-137	0.966018457397845	0.667	0.355	4.67424852121683e-133	Ciliated.cell	ATP2A2
RPS25.1	2.32258570221335e-137	-0.858586	0.919	0.94	8.61702521378174e-133	Ciliated.cell	RPS25
TBC1D8	9.39527501383676e-136	0.970506899592103	0.589	0.272	3.48574098288358e-131	Ciliated.cell	TBC1D8
SEPW1	5.44075972611307e-135	1.0158492459778	0.901	0.68	2.01857626598521e-130	Ciliated.cell	SEPW1
C6orf62	3.05147429960761e-134	0.846496148953034	0.641	0.326	1.13212747989742e-129	Ciliated.cell	C6orf62
PKP2	2.44699106047507e-133	0.903928342099283	0.574	0.26	9.07858153346855e-129	Ciliated.cell	PKP2
STRBP	8.15577052809238e-133	1.07406303982115	0.601	0.294	3.02587242362755e-128	Ciliated.cell	STRBP
RPS27.2	8.30128991963942e-133	-0.98358	0.941	0.941	3.07986157308542e-128	Ciliated.cell	RPS27
DYNLT1	1.60348807364873e-132	0.985406271148583	0.788	0.524	5.94910110204415e-128	Ciliated.cell	DYNLT1
NEAT1.3	3.47503555906672e-132	1.51806454643023	0.924	0.828	1.28927294276935e-127	Ciliated.cell	NEAT1
NPLOC4	8.00027995158971e-131	0.798420355149105	0.521	0.22	2.9681838648393e-126	Ciliated.cell	NPLOC4
HSP90AA1	3.69238280081773e-130	1.0403668118817	0.975	0.903	1.36991094293138e-125	Ciliated.cell	HSP90AA1
FTH1.4	1.65603554609278e-128	-1.20801	0.987	0.995	6.14405747955882e-124	Ciliated.cell	FTH1
RPL28	1.01769760155109e-127	-0.746174	0.964	0.978	3.77575987151468e-123	Ciliated.cell	RPL28
CFAP36	2.92478881810865e-127	0.815944474051747	0.699	0.395	1.08512589940649e-122	Ciliated.cell	CFAP36
HNRNPF	2.99773380053088e-127	0.863735766211165	0.847	0.616	1.11218921733496e-122	Ciliated.cell	HNRNPF
TUBB4B.1	1.54150035559936e-126	1.05175012651763	0.879	0.644	5.71912046930919e-122	Ciliated.cell	TUBB4B
RPL11	8.01327481503167e-126	-0.784329	0.958	0.967	2.9730050891249e-121	Ciliated.cell	RPL11
CRABP2	1.11904513321537e-123	-1.35137	0.215	0.625	4.15176934874236e-119	Ciliated.cell	CRABP2
RPL30.2	1.95729786386719e-123	-0.844415	0.971	0.975	7.26177080473368e-119	Ciliated.cell	RPL30
RPS3A.1	1.43906430293679e-122	-0.809087	0.941	0.959	5.33907247032579e-118	Ciliated.cell	RPS3A
RPL18	2.08365497028899e-122	-0.778875	0.952	0.956	7.73056830526917e-118	Ciliated.cell	RPL18
UBA52	1.42666722168952e-121	-0.770403	0.904	0.92	5.29307805919027e-117	Ciliated.cell	UBA52
B4GALT1	1.56989609745245e-121	1.15199492906566	0.642	0.352	5.82447151115834e-117	Ciliated.cell	B4GALT1
TSPAN6	4.5079258333036e-121	0.756457204717377	0.636	0.33	1.67248556341397e-116	Ciliated.cell	TSPAN6
TSTD1	5.43448995411489e-121	0.915969845435814	0.847	0.617	2.01625011787617e-116	Ciliated.cell	TSTD1
ITGB4.1	8.12530924785286e-121	0.773718289833057	0.551	0.244	3.01457098404589e-116	Ciliated.cell	ITGB4
WFDC2	9.29625553883689e-120	-1.16268	0.746	0.939	3.44900376746387e-115	Ciliated.cell	WFDC2
CSNK1G1	1.2034955942214e-118	0.802845438496401	0.559	0.261	4.4650890041208e-114	Ciliated.cell	CSNK1G1
RPSA.1	2.45821899436992e-117	-0.821659	0.92	0.938	9.12023829101184e-113	Ciliated.cell	RPSA
ATXN7L3B	3.98243552140714e-117	0.705924622352899	0.562	0.263	1.47752340279726e-112	Ciliated.cell	ATXN7L3B
RPS12.1	2.7991754596196e-115	-0.833221	0.975	0.982	1.03852208727347e-110	Ciliated.cell	RPS12
CNDP2	7.76694988169895e-115	0.765875678794016	0.531	0.244	2.88161607560913e-110	Ciliated.cell	CNDP2
CYB561	7.4910609205933e-114	0.682464313644173	0.593	0.3	2.77925851214932e-109	Ciliated.cell	CYB561
RPS16.3	1.19896218582168e-113	-0.855094	0.956	0.959	4.44826960561701e-109	Ciliated.cell	RPS16
FTL.5	1.71796462058093e-113	-1.15666	0.93	0.974	6.3738205388173e-109	Ciliated.cell	FTL
GNAS	2.36412300705262e-113	0.93836482564651	0.894	0.707	8.77113276846592e-109	Ciliated.cell	GNAS
SHROOM3	1.18180477962793e-112	1.00823204010697	0.581	0.293	4.3846139128976e-108	Ciliated.cell	SHROOM3
C1orf186.2	7.05040546592079e-112	-1.19224	0.321	0.71	2.61577093191127e-107	Ciliated.cell	C1orf186
UBE2H.1	1.5792797307257e-110	1.12380275716138	0.821	0.597	5.85928572896543e-106	Ciliated.cell	UBE2H
ESYT2.1	2.38764865958928e-110	0.7811135013619	0.662	0.356	8.85841529194217e-106	Ciliated.cell	ESYT2
RPL14.1	2.58496191008855e-110	-0.681656	0.957	0.962	9.59046718261953e-106	Ciliated.cell	RPL14
IDS	1.27002959783001e-109	0.707341881628338	0.559	0.272	4.71193681090913e-105	Ciliated.cell	IDS
LLGL2	3.81374019189159e-109	0.898026098589189	0.567	0.289	1.4149357485937e-104	Ciliated.cell	LLGL2
LRRC75A-AS1.2	1.58965891513374e-108	-0.981691	0.772	0.873	5.89779354103767e-104	Ciliated.cell	LRRC75A-AS1
SOD1	3.14061228985118e-108	0.779136164136258	0.917	0.78	1.16519856565768e-103	Ciliated.cell	SOD1
SEPT9	1.64272388511849e-107	0.925796905115493	0.709	0.448	6.0946698861781e-103	Ciliated.cell	SEPT9
S100A16.3	2.83688719349799e-107	-1.39486	0.212	0.585	1.05251351765969e-102	Ciliated.cell	S100A16
ODF2L	6.47657255605219e-107	0.875734524824287	0.587	0.31	2.40287318402092e-102	Ciliated.cell	ODF2L
SYAP1	8.39639289816794e-107	0.757239296364417	0.624	0.35	3.11514572914929e-102	Ciliated.cell	SYAP1
LITAF	9.44524817831444e-107	0.882871812063479	0.725	0.458	3.50428152663644e-102	Ciliated.cell	LITAF
SMIM14	1.67311426308228e-106	0.748813752003056	0.589	0.303	6.20742122746156e-102	Ciliated.cell	SMIM14
HSPB1.2	2.22720766557416e-106	0.991950829302869	0.927	0.799	8.26316316004668e-102	Ciliated.cell	HSPB1
COQ4	3.1792964727615e-106	0.781699887164597	0.636	0.354	1.17955078435924e-101	Ciliated.cell	COQ4
ATP5G3.1	3.33639176106112e-106	-0.994554	0.69	0.823	1.23783470727129e-101	Ciliated.cell	ATP5G3
TPI1.3	6.50037708059836e-106	-0.962885	0.84	0.913	2.4117049006728e-101	Ciliated.cell	TPI1
CRIP2	7.0261500461513e-105	0.968096136098132	0.858	0.657	2.60677192862259e-100	Ciliated.cell	CRIP2
FAIM	1.27597354679952e-104	0.678756172715563	0.565	0.276	4.73398945598091e-100	Ciliated.cell	FAIM
HSPA1A	2.3950423823419e-104	0.660181609391766	0.731	0.424	8.88584674272668e-100	Ciliated.cell	HSPA1A
RPL34.1	3.36835142233566e-104	-0.807641	0.912	0.925	1.24969206120075e-99	Ciliated.cell	RPL34
MSI2	1.33393705003942e-103	0.74139863394093	0.551	0.27	4.94903984935127e-99	Ciliated.cell	MSI2
P4HTM	3.48834535520043e-103	0.596050939526908	0.512	0.241	1.29421101023291e-98	Ciliated.cell	P4HTM
PSMA5	5.27021686185716e-103	0.732018807745906	0.77	0.53	1.95530315791762e-98	Ciliated.cell	PSMA5
WDR45B	2.25820976066171e-102	0.81382282491819	0.76	0.507	8.37818403303102e-98	Ciliated.cell	WDR45B
LGALS1.2	2.62453936545514e-102	-1.53767	0.23	0.604	9.7373034997751e-98	Ciliated.cell	LGALS1
RPS13.1	3.04448069978495e-102	-0.666815	0.954	0.949	1.12953278442722e-97	Ciliated.cell	RPS13
MAP3K8.1	5.10153062401244e-102	0.927932696504487	0.69	0.409	1.89271887681486e-97	Ciliated.cell	MAP3K8
CTXN1	1.064825649413e-100	0.592567406609789	0.504	0.232	3.95060964188719e-96	Ciliated.cell	CTXN1
LAP3	1.59772468164053e-100	0.732870531399298	0.667	0.368	5.92771834135453e-96	Ciliated.cell	LAP3
RPL29.1	1.44025587409431e-99	-0.67086	0.964	0.969	5.34349331847731e-95	Ciliated.cell	RPL29
RPS9	2.44230347039426e-99	-0.651172	0.931	0.934	9.06119010550974e-95	Ciliated.cell	RPS9
HES1.1	3.05651741940847e-99	0.963313478947768	0.742	0.473	1.13399852777473e-94	Ciliated.cell	HES1
ANKS1A	3.38632350948228e-99	0.693219469430058	0.519	0.244	1.25635988525302e-94	Ciliated.cell	ANKS1A
FOXP1	7.40193456561015e-99	0.829405628737314	0.61	0.332	2.74619174318702e-94	Ciliated.cell	FOXP1
CHMP5	1.0192008049217e-98	0.757729858554529	0.707	0.449	3.78133690633999e-94	Ciliated.cell	CHMP5
SYNE2.1	2.2625896877161e-98	0.716224331326403	0.694	0.408	8.3944340003955e-94	Ciliated.cell	SYNE2
RPS18.2	2.54570557647949e-98	-0.701337	0.979	0.984	9.44482225929655e-94	Ciliated.cell	RPS18
RPL19.1	7.54783660376341e-98	-0.633946	0.963	0.958	2.80032285836226e-93	Ciliated.cell	RPL19
RPS28	7.95922692972397e-97	-0.743553	0.945	0.932	2.95295278319689e-92	Ciliated.cell	RPS28
SNHG16	2.36758132187845e-96	0.858914105301854	0.833	0.635	8.78396346230122e-92	Ciliated.cell	SNHG16
MBNL1.2	3.34132102976568e-96	1.01361694502485	0.734	0.477	1.23966351525337e-91	Ciliated.cell	MBNL1
SPON1.2	6.48319799060836e-96	-1.17693	0.223	0.584	2.40533128649561e-91	Ciliated.cell	SPON1
NARF	9.96156385901908e-96	0.746232287527848	0.58	0.321	3.69583980733467e-91	Ciliated.cell	NARF
FAM210B	1.08793709835621e-94	0.617777043556562	0.578	0.308	4.03635542861137e-90	Ciliated.cell	FAM210B
PPP4R3A	1.5757030741492e-94	0.719021868278343	0.557	0.297	5.84601597540093e-90	Ciliated.cell	PPP4R3A
PCM1	2.18279189296214e-94	0.749014045501402	0.592	0.324	8.09837620207883e-90	Ciliated.cell	PCM1
ENO1.1	5.32556710900442e-94	-0.980234	0.586	0.807	1.97583865311173e-89	Ciliated.cell	ENO1
PRDX5.1	5.47533467485217e-94	0.820868890476984	0.946	0.814	2.0314039177169e-89	Ciliated.cell	PRDX5
RPS27L	8.67823940020213e-94	0.676843774854861	0.811	0.568	3.21971359986899e-89	Ciliated.cell	RPS27L
PRKAR1A	1.20089136048533e-93	0.677496567491582	0.642	0.385	4.45542703653663e-89	Ciliated.cell	PRKAR1A
SMIM22	8.22406873937053e-93	0.816508252261942	0.696	0.443	3.05121174299386e-88	Ciliated.cell	SMIM22
RPL10.2	1.25188556606424e-92	-0.654619	0.979	0.988	4.64462063865492e-88	Ciliated.cell	RPL10
RPL22L1	3.01685976250226e-92	0.906668017296313	0.788	0.583	1.11928514048596e-87	Ciliated.cell	RPL22L1
HINT1	1.24361451785068e-91	0.724144266640305	0.949	0.848	4.61393422267781e-87	Ciliated.cell	HINT1
CLIP1	2.02907174237487e-91	0.717125257687015	0.64	0.363	7.528059071385e-87	Ciliated.cell	CLIP1
BBX	5.85585763637541e-91	0.740742595445716	0.716	0.48	2.17258174167164e-86	Ciliated.cell	BBX
GBP1.1	9.88587022280682e-90	0.741062019065558	0.691	0.399	3.66775671136356e-85	Ciliated.cell	GBP1
PAX8	1.19678225437751e-89	-0.987665	0.241	0.585	4.440181841966e-85	Ciliated.cell	PAX8
MORF4L2	1.3186451683573e-89	0.625938568673471	0.804	0.577	4.8923054391224e-85	Ciliated.cell	MORF4L2
RNF213.2	1.45300733996483e-89	1.06247684318425	0.723	0.48	5.39080253200353e-85	Ciliated.cell	RNF213
PTPRF	1.64505184424483e-89	0.733530294343953	0.721	0.471	6.10330684733273e-85	Ciliated.cell	PTPRF
PPP4R3B	1.37216222060228e-88	0.656538954577317	0.611	0.359	5.09085905465653e-84	Ciliated.cell	PPP4R3B
MT-ND4.3	1.5666932932741e-88	0.778227643596507	0.954	0.902	5.81258878737623e-84	Ciliated.cell	MT-ND4
TAGLN2	2.39101554809728e-88	0.722349771237325	0.941	0.851	8.87090678499573e-84	Ciliated.cell	TAGLN2
MEAF6	7.10284121234208e-87	0.658311016267689	0.818	0.604	2.63522511819104e-82	Ciliated.cell	MEAF6
BCL2L1	1.83131473908729e-86	0.810096016212992	0.693	0.44	6.79436081348777e-82	Ciliated.cell	BCL2L1
GLUL	1.63854514471371e-85	0.65782955710673	0.795	0.556	6.07916634140235e-81	Ciliated.cell	GLUL
RPS2.4	2.59733223012167e-85	-0.916581	0.931	0.935	9.63636230697443e-81	Ciliated.cell	RPS2
LYPLA2	4.27733555015121e-85	0.563442387501148	0.521	0.271	1.5869342624616e-80	Ciliated.cell	LYPLA2
VEZF1	1.53083881531177e-84	0.526181701010908	0.559	0.304	5.67956508868818e-80	Ciliated.cell	VEZF1
IFITM3	3.25450531718832e-84	-0.933138	0.841	0.919	1.20745401773004e-79	Ciliated.cell	IFITM3
NXN	5.40836332238684e-84	0.669360923492066	0.536	0.275	2.00655687623874e-79	Ciliated.cell	NXN
AGAP1.1	8.7597844934985e-84	0.741174949328491	0.622	0.356	3.24996764493288e-79	Ciliated.cell	AGAP1
IDH2	9.57900969732487e-84	0.83049876971357	0.765	0.55	3.5539083878045e-79	Ciliated.cell	IDH2
LDHA.1	1.17608214887726e-83	-1.12416	0.541	0.758	4.36338238054953e-79	Ciliated.cell	LDHA
VCP	1.2184670299884e-83	0.698964449796227	0.735	0.508	4.52063452795997e-79	Ciliated.cell	VCP
PAPOLA	1.65460486463826e-83	0.658550846156636	0.826	0.635	6.13874950829441e-79	Ciliated.cell	PAPOLA
FOS.3	1.70730095529506e-83	1.06283236710291	0.871	0.693	6.33425727424021e-79	Ciliated.cell	FOS
RNASE1	7.15679285945506e-83	0.84752728228028	0.573	0.295	2.65524171878642e-78	Ciliated.cell	RNASE1
FMR1	2.05204973598053e-82	0.607751670439833	0.514	0.267	7.61330972546135e-78	Ciliated.cell	FMR1
RPL13A.4	1.0102689043881e-81	-0.77574	0.917	0.923	3.74819866217031e-77	Ciliated.cell	RPL13A
RUNX1	4.76114791642502e-81	0.61092326312685	0.551	0.287	1.76643348847285e-76	Ciliated.cell	RUNX1
RPL5.1	7.16352883060258e-81	-0.636219	0.961	0.959	2.65774083144186e-76	Ciliated.cell	RPL5
RPLP2.2	1.07425750288176e-80	-0.659426	0.945	0.933	3.98560276144163e-76	Ciliated.cell	RPLP2
MYCBP	1.17221213428408e-80	0.542490909359597	0.561	0.304	4.34902423940736e-76	Ciliated.cell	MYCBP
DUSP1.3	1.23847018084436e-80	1.07073397430359	0.765	0.546	4.59484821795067e-76	Ciliated.cell	DUSP1
TPM4	1.32292713227964e-80	-0.858262	0.682	0.841	4.90819195347069e-76	Ciliated.cell	TPM4
RPL37	1.8013532202107e-80	-0.654587	0.948	0.95	6.68320058230373e-76	Ciliated.cell	RPL37
DDR1	7.2631092238795e-80	0.594123580553046	0.651	0.404	2.69468615315153e-75	Ciliated.cell	DDR1
HIPK3.1	1.00131328321123e-79	0.676901349538601	0.527	0.278	3.71497241204198e-75	Ciliated.cell	HIPK3
MGST3	1.84291960650106e-79	0.691403797769541	0.826	0.63	6.83741603207958e-75	Ciliated.cell	MGST3
IGF2BP2.2	2.82915240030982e-79	0.751525601376821	0.807	0.574	1.04964383203894e-74	Ciliated.cell	IGF2BP2
CLDN4.4	4.29861974954202e-79	0.77140993426307	0.89	0.708	1.59483091327759e-74	Ciliated.cell	CLDN4
AES	9.1430871898515e-79	0.755017573948386	0.661	0.429	3.3921767783068e-74	Ciliated.cell	AES
YWHAE	2.10178785140194e-78	0.548386097569938	0.875	0.712	7.79784310748635e-74	Ciliated.cell	YWHAE
C14orf1	3.27498503792786e-78	0.7038705454827	0.542	0.316	1.21505219892162e-73	Ciliated.cell	C14orf1
S100A1.1	1.08065304164108e-77	-1.49467	0.248	0.54	4.00933084979259e-73	Ciliated.cell	S100A1
MGMT	1.29248028588215e-77	0.630365710271247	0.708	0.476	4.79523110865137e-73	Ciliated.cell	MGMT
HACD3	3.38310031901301e-77	0.684044618679738	0.637	0.405	1.25516404935702e-72	Ciliated.cell	HACD3
PPA1	5.31022900088111e-77	-0.840623	0.702	0.826	1.9701480616169e-72	Ciliated.cell	PPA1
BLOC1S1	5.51836453933721e-77	0.693248311582564	0.764	0.558	2.0473684277395e-72	Ciliated.cell	BLOC1S1
DDX24	3.4814706478228e-76	0.577564890431849	0.709	0.476	1.29166042504874e-71	Ciliated.cell	DDX24
LRBA.1	3.95726254005746e-76	0.675922121558006	0.597	0.351	1.46818397498672e-71	Ciliated.cell	LRBA
RUVBL2	4.3471228086937e-76	0.608519213954103	0.571	0.331	1.61282603325345e-71	Ciliated.cell	RUVBL2
SNW1	5.32764252660085e-76	0.518956489200038	0.533	0.294	1.97660865379418e-71	Ciliated.cell	SNW1
ATXN2	1.0344775998915e-75	0.512190437088104	0.504	0.257	3.83801534335747e-71	Ciliated.cell	ATXN2
ASS1.1	1.29949621003926e-75	-0.859301	0.548	0.783	4.82126088886664e-71	Ciliated.cell	ASS1
CLDN3.2	2.48623854812285e-75	0.714225871324189	0.92	0.792	9.22419363739057e-71	Ciliated.cell	CLDN3
CTNNA1	3.64524397330328e-75	0.615459841374143	0.781	0.572	1.35242196653525e-70	Ciliated.cell	CTNNA1
TCEB2.1	9.24765306007746e-75	0.603581601749074	0.893	0.749	3.43097176181934e-70	Ciliated.cell	TCEB2
SAT1.3	9.80119994127148e-75	0.880366014104643	0.943	0.835	3.63634319021113e-70	Ciliated.cell	SAT1
SNX2	1.39186446897535e-74	0.630320457818803	0.573	0.338	5.16395636634545e-70	Ciliated.cell	SNX2
AKAP13.3	1.51965493467746e-74	0.703228628385114	0.734	0.496	5.63807177314686e-70	Ciliated.cell	AKAP13
GAS5.2	1.89772075462637e-74	-1.01623	0.633	0.779	7.04073377173931e-70	Ciliated.cell	GAS5
RPS27A.2	4.07463580525717e-74	-0.528828	0.983	0.981	1.51173063010846e-69	Ciliated.cell	RPS27A
SPINT2	4.23405128198353e-74	-0.632107	0.855	0.886	1.57087536612871e-69	Ciliated.cell	SPINT2
RPL21.2	6.44138958159926e-74	-0.689229	0.937	0.916	2.38981994866914e-69	Ciliated.cell	RPL21
RPL8.3	9.01262241305657e-74	-0.733288	0.975	0.98	3.34377304146812e-69	Ciliated.cell	RPL8
VMP1.1	1.01771259682225e-73	0.804044676953236	0.772	0.584	3.77581550547022e-69	Ciliated.cell	VMP1
PSMA6	1.21848626627256e-73	0.772446870570244	0.739	0.542	4.52070589649781e-69	Ciliated.cell	PSMA6
NUB1.1	1.22516927527403e-73	0.559075823073483	0.534	0.29	4.54550052819416e-69	Ciliated.cell	NUB1
EZR.1	2.77513614993296e-73	0.613496727799964	0.835	0.649	1.02960326298663e-68	Ciliated.cell	EZR
MYO1E.1	7.45436361983888e-73	0.652788088918133	0.604	0.347	2.76564344659642e-68	Ciliated.cell	MYO1E
PPP1R7	1.262809628877e-72	0.581684959853321	0.543	0.31	4.68515000409657e-68	Ciliated.cell	PPP1R7
ELF3.2	1.9408182584252e-72	0.742641597304497	0.851	0.659	7.20062982058334e-68	Ciliated.cell	ELF3
TC2N	2.98815782465679e-72	0.739607855065583	0.593	0.357	1.10863643452592e-67	Ciliated.cell	TC2N
CHCHD10	7.03174871293113e-72	-0.951075	0.524	0.72	2.60884908998458e-67	Ciliated.cell	CHCHD10
RBP1	9.98460322896044e-72	0.613026596298391	0.735	0.5	3.70438764397661e-67	Ciliated.cell	RBP1
RPS24.1	1.05977615985842e-71	-0.517428	0.977	0.976	3.93187553069071e-67	Ciliated.cell	RPS24
HSPE1	9.79579905114194e-71	0.705347417148372	0.917	0.816	3.63433940596417e-66	Ciliated.cell	HSPE1
EVA1C	1.01359641110515e-70	0.605170673840452	0.555	0.308	3.76054404484123e-66	Ciliated.cell	EVA1C
TUBB.3	2.51226293337808e-70	-1.14558	0.506	0.72	9.32074670912601e-66	Ciliated.cell	TUBB
TUSC3	4.22223646149011e-70	0.567765521761392	0.591	0.352	1.56649194957745e-65	Ciliated.cell	TUSC3
KRT8.1	5.16727026551942e-70	0.759464028295685	0.943	0.865	1.91710894121036e-65	Ciliated.cell	KRT8
NAP1L1.1	7.77618810266011e-70	0.628592653021502	0.814	0.622	2.88504354796793e-65	Ciliated.cell	NAP1L1
SMAD2	3.03247188084791e-69	0.601292632643769	0.593	0.362	1.12507739251338e-64	Ciliated.cell	SMAD2
RAP1B.1	3.2111878236209e-69	0.621332003668626	0.73	0.515	1.19138279444159e-64	Ciliated.cell	RAP1B
RPL9	3.51130453651858e-69	-0.592312	0.952	0.931	1.30272909609376e-64	Ciliated.cell	RPL9
CDH1	4.51412834680469e-69	0.588197487559014	0.624	0.389	1.67478675794801e-64	Ciliated.cell	CDH1
MT-CO2.1	1.28267416661413e-68	0.562980847826013	0.976	0.956	4.7588494255551e-64	Ciliated.cell	MT-CO2
RPL13.2	2.26487083747807e-68	-0.601374	0.975	0.979	8.4028972941274e-64	Ciliated.cell	RPL13
TAPBP.1	2.71680377588295e-68	0.626707466946217	0.732	0.518	1.00796136889033e-63	Ciliated.cell	TAPBP
PAIP2	5.39544701535601e-68	0.535434608825764	0.659	0.44	2.00176479716723e-63	Ciliated.cell	PAIP2
RPL3.1	5.69926160607727e-68	-0.637283	0.941	0.938	2.11448304847073e-63	Ciliated.cell	RPL3
EXOC4.1	2.09185800030722e-67	0.622616811971338	0.642	0.405	7.76100236693981e-63	Ciliated.cell	EXOC4
LMBR1	3.40125431018744e-67	0.607724121180908	0.517	0.295	1.26189936162264e-62	Ciliated.cell	LMBR1
BCAM	4.00939905184381e-67	-0.922491	0.609	0.778	1.48752714222457e-62	Ciliated.cell	BCAM
RND3	7.67962225446308e-67	0.665015215754523	0.683	0.464	2.84921665262835e-62	Ciliated.cell	RND3
F11R	9.70629706503461e-67	0.511266195803873	0.592	0.365	3.60113327409849e-62	Ciliated.cell	F11R
SUN1	1.61208009555901e-66	0.541380798336948	0.525	0.301	5.98097836253349e-62	Ciliated.cell	SUN1
LAPTM4B.1	4.16795996371719e-66	-0.898568	0.513	0.688	1.54635482613872e-61	Ciliated.cell	LAPTM4B
MAZ	6.29321020336762e-66	0.513168930858522	0.513	0.288	2.33484391755142e-61	Ciliated.cell	MAZ
FAM162A	1.22851134664181e-65	-0.820161	0.393	0.649	4.55789994717579e-61	Ciliated.cell	FAM162A
KCNMB2-AS1	1.03472996019964e-64	0.533822873739591	0.528	0.291	3.83895162533668e-60	Ciliated.cell	KCNMB2-AS1
TBCA	1.1363469681564e-64	0.576623900276335	0.832	0.669	4.21596088655707e-60	Ciliated.cell	TBCA
DIAPH1	1.31420171945468e-64	0.564837669425988	0.563	0.345	4.87581979934881e-60	Ciliated.cell	DIAPH1
PHIP	2.88560809096231e-64	0.566679037608177	0.672	0.45	1.07058945782793e-59	Ciliated.cell	PHIP
RHOB	6.01188436851208e-64	0.757016020015257	0.682	0.451	2.23046921956167e-59	Ciliated.cell	RHOB
SH3BGRL3.3	1.07023743124619e-63	-0.834319	0.552	0.747	3.97068789366647e-59	Ciliated.cell	SH3BGRL3
SUGT1	1.08815393341943e-63	0.546904660626412	0.551	0.33	4.03715990837943e-59	Ciliated.cell	SUGT1
MBP	2.46626024013294e-63	0.558445191097081	0.509	0.288	9.15007211691724e-59	Ciliated.cell	MBP
RPL6.1	2.91149269653432e-63	-0.544211	0.95	0.941	1.0801929053412e-58	Ciliated.cell	RPL6
NUCB2	4.57198686981504e-63	0.5100265223675	0.557	0.328	1.69625284857008e-58	Ciliated.cell	NUCB2
RARRES3.1	7.79706642540829e-63	0.651792035908291	0.692	0.431	2.89278961449073e-58	Ciliated.cell	RARRES3
RBM47.3	1.63868615482685e-62	0.603455448309227	0.776	0.563	6.07968950302311e-58	Ciliated.cell	RBM47
IGFBP2.3	1.81492355608572e-62	-1.11277	0.263	0.557	6.73354788543365e-58	Ciliated.cell	IGFBP2
RNASET2	2.12471380766873e-62	-0.748811	0.28	0.564	7.88290069783176e-58	Ciliated.cell	RNASET2
RPS23	2.43046726268785e-62	-0.563656	0.957	0.957	9.01727659129818e-58	Ciliated.cell	RPS23
LMO7	3.67615531088483e-62	0.64661556282528	0.513	0.287	1.36389038189138e-57	Ciliated.cell	LMO7
EIF1AX	1.34058047103086e-61	0.596486814267155	0.766	0.61	4.9736876055716e-57	Ciliated.cell	EIF1AX
DNAJA1.1	2.07096647164542e-61	0.590795605612764	0.84	0.677	7.68349270645168e-57	Ciliated.cell	DNAJA1
RPS11.2	2.3378212128406e-61	-0.74261	0.822	0.853	8.67355048175991e-57	Ciliated.cell	RPS11
RPLP1.2	5.85664563951807e-61	-0.518441	0.985	0.992	2.1728740987176e-56	Ciliated.cell	RPLP1
SEPP1.1	7.16788967835804e-61	-0.793592	0.243	0.549	2.65935874956762e-56	Ciliated.cell	SEPP1
UBE2B	1.99077107482874e-60	0.530436610216499	0.757	0.566	7.3859597647221e-56	Ciliated.cell	UBE2B
PBX1.2	2.86653776931346e-60	0.526379814432472	0.732	0.521	1.06351417779299e-55	Ciliated.cell	PBX1
TMED10	1.11964645805239e-59	0.555051489655464	0.817	0.659	4.15400032402017e-55	Ciliated.cell	TMED10
S100A14	2.98473515870558e-59	-0.923009	0.255	0.527	1.10736659123136e-54	Ciliated.cell	S100A14
ETS2	3.67474985073791e-59	0.544174509558922	0.534	0.316	1.36336894212227e-54	Ciliated.cell	ETS2
HLA-E.1	5.20334113925461e-59	0.619285422161512	0.782	0.615	1.93049159607485e-54	Ciliated.cell	HLA-E
NCOA2	2.13221644847981e-58	0.518487806200771	0.534	0.314	7.91073624550495e-54	Ciliated.cell	NCOA2
KLF6.2	3.03772984842371e-58	0.506669199096406	0.919	0.775	1.12702815106368e-53	Ciliated.cell	KLF6
TAX1BP1	3.60159597680294e-57	0.506156596343448	0.717	0.521	1.33622812335366e-52	Ciliated.cell	TAX1BP1
CSNK1A1	3.61120750936397e-57	0.520287701616593	0.791	0.628	1.33979409804913e-52	Ciliated.cell	CSNK1A1
EIF3K	5.47468180033245e-57	-0.6746	0.74	0.82	2.03116169474134e-52	Ciliated.cell	EIF3K
PRDX1.1	1.34678314118629e-56	0.574663711041555	0.931	0.818	4.99670013211525e-52	Ciliated.cell	PRDX1
NAMPT	2.33972018376001e-56	0.582720002273334	0.682	0.463	8.68059585376801e-52	Ciliated.cell	NAMPT
TMX4	2.50274139549068e-56	0.552887323783189	0.521	0.303	9.28542085140996e-52	Ciliated.cell	TMX4
C4orf3	1.23774648320595e-55	0.519483339898267	0.826	0.648	4.59216322734238e-51	Ciliated.cell	C4orf3
ARHGAP29.1	1.54640469171754e-55	-0.902125	0.346	0.588	5.73731604674123e-51	Ciliated.cell	ARHGAP29
MARCKSL1.1	2.09000968076751e-55	-0.824049	0.404	0.649	7.75414491661553e-51	Ciliated.cell	MARCKSL1
CLTC	7.07819050309931e-54	0.504923233500929	0.604	0.415	2.62607945855488e-49	Ciliated.cell	CLTC
RPLP0.1	1.46207452889207e-53	-0.545806	0.973	0.976	5.42444270964246e-49	Ciliated.cell	RPLP0
PPFIBP1.3	1.80677178973393e-53	-0.788794	0.329	0.589	6.70330401709186e-49	Ciliated.cell	PPFIBP1
MT-ATP6.1	2.64355348267348e-53	0.569690897684572	0.946	0.894	9.80784777606686e-49	Ciliated.cell	MT-ATP6
ATPIF1	3.19438673409251e-53	0.684013786649718	0.794	0.643	1.18514942221566e-48	Ciliated.cell	ATPIF1
FOLR1	4.26203598681902e-53	-0.758295	0.4	0.654	1.58125797146972e-48	Ciliated.cell	FOLR1
S100A4.3	6.70023046343644e-53	-1.6776	0.392	0.609	2.48585250423955e-48	Ciliated.cell	S100A4
GSN	1.90832237413111e-52	0.57103925086213	0.699	0.509	7.08006684026382e-48	Ciliated.cell	GSN
LARP1	2.04495853399387e-52	0.502350242936298	0.574	0.381	7.58700065697064e-48	Ciliated.cell	LARP1
SOCS3	2.637267830588e-52	0.720755953850772	0.502	0.295	9.78452737826454e-48	Ciliated.cell	SOCS3
UBB.1	2.64241181625216e-52	-0.519077	0.271	0.578	9.80361207947713e-48	Ciliated.cell	UBB
CFL1	3.42470593943754e-52	-0.576829	0.897	0.89	1.27060015059072e-47	Ciliated.cell	CFL1
BEX4	2.46613118063676e-51	0.516086252019647	0.619	0.423	9.14959329328043e-47	Ciliated.cell	BEX4
ATP5O	4.44978186282457e-51	-0.649068	0.676	0.779	1.65091356892654e-46	Ciliated.cell	ATP5O
FXYD3.1	1.91024293168838e-50	0.711123281052282	0.585	0.373	7.08719230085706e-46	Ciliated.cell	FXYD3
RPL4	3.456528994187e-50	-0.513197	0.934	0.922	1.28240682213332e-45	Ciliated.cell	RPL4
C19orf33.1	4.05516782421513e-50	-0.701664	0.478	0.669	1.50450781446206e-45	Ciliated.cell	C19orf33
RPL37A.2	1.52328664057697e-49	-0.61307	0.928	0.906	5.6515457652046e-45	Ciliated.cell	RPL37A
UCP2	1.57681669415056e-48	0.551284179001963	0.762	0.551	5.85014761696801e-44	Ciliated.cell	UCP2
GPI	2.06816752333592e-48	-0.67324	0.434	0.646	7.67310832832858e-44	Ciliated.cell	GPI
TMEM59	2.55824864081238e-47	0.513057765082055	0.86	0.731	9.49135828227802e-43	Ciliated.cell	TMEM59
PARP14.1	3.26266691599087e-47	0.553457614047419	0.625	0.427	1.21048205250177e-42	Ciliated.cell	PARP14
HSPB11	9.57741441926771e-47	0.527862062187403	0.576	0.384	3.55331652369251e-42	Ciliated.cell	HSPB11
CALD1.3	1.07546156974874e-46	-0.85607	0.253	0.505	3.9900699699248e-42	Ciliated.cell	CALD1
EEF1G.2	3.82676585768282e-46	-0.74467	0.788	0.76	1.4197684008589e-41	Ciliated.cell	EEF1G
RPL27A.4	9.86231090460886e-46	-0.851216	0.82	0.827	3.65901596871893e-41	Ciliated.cell	RPL27A
TMEM147	2.32551304696826e-45	-0.580623	0.473	0.662	8.62788595555695e-41	Ciliated.cell	TMEM147
SUMO3	4.26711799622884e-45	-0.566782	0.314	0.544	1.58314344778086e-40	Ciliated.cell	SUMO3
BAG1.1	4.56887239148925e-45	0.534684936893973	0.674	0.509	1.69509734596643e-40	Ciliated.cell	BAG1
ATP1B1.1	1.3913407292998e-44	0.529284628630955	0.629	0.438	5.16201323977518e-40	Ciliated.cell	ATP1B1
UBC.4	1.26989105410454e-43	0.549426391841443	0.956	0.865	4.71142279983324e-39	Ciliated.cell	UBC
PPIA.2	1.5309653528364e-43	-0.533952	0.933	0.931	5.68003455555834e-39	Ciliated.cell	PPIA
TPM1	3.27066485779814e-43	0.605931072813242	0.746	0.589	1.21344936889169e-38	Ciliated.cell	TPM1
CD9	9.69837849418634e-43	-0.59743	0.776	0.85	3.59819540512807e-38	Ciliated.cell	CD9
LINC00511.2	1.92950975926642e-42	0.635333883991928	0.591	0.391	7.15867415785433e-38	Ciliated.cell	LINC00511
EEF1B2.1	5.12230855105141e-42	-0.524394	0.873	0.878	1.90042769552558e-37	Ciliated.cell	EEF1B2
CYBA	1.50924790407497e-41	-0.729701	0.621	0.742	5.59946064890854e-37	Ciliated.cell	CYBA
RPL27.2	5.03044793085947e-41	-0.537052	0.848	0.84	1.86634648682817e-36	Ciliated.cell	RPL27
LPP.3	9.41230280757914e-41	0.520599162379868	0.732	0.579	3.49205846463994e-36	Ciliated.cell	LPP
SSR2	2.05565980571254e-40	-0.620134	0.556	0.691	7.62670344517408e-36	Ciliated.cell	SSR2
EEF1D.3	4.59815002603862e-40	-0.687077	0.901	0.884	1.70595964116059e-35	Ciliated.cell	EEF1D
S100A6.4	5.13978853494666e-40	-0.852254	0.872	0.934	1.90691294435056e-35	Ciliated.cell	S100A6
AUP1	2.85454450402008e-39	-0.599301	0.409	0.599	1.05906455643649e-34	Ciliated.cell	AUP1
PRDX2	3.08522639989185e-39	-0.593512	0.49	0.658	1.14464984662388e-34	Ciliated.cell	PRDX2
VDAC2	6.61312863621862e-38	-0.560305	0.716	0.772	2.45353685532347e-33	Ciliated.cell	VDAC2
S100A13.2	3.52090560491197e-37	-0.71268	0.712	0.769	1.30629118847839e-32	Ciliated.cell	S100A13
PEA15	5.63950125126327e-37	-0.635319	0.488	0.646	2.09231135923118e-32	Ciliated.cell	PEA15
POLR2I	1.66247112924763e-36	0.520496214901757	0.76	0.601	6.16793413662162e-32	Ciliated.cell	POLR2I
RPS29.4	5.00775717296169e-36	-0.872898	0.641	0.722	1.85792798874052e-31	Ciliated.cell	RPS29
CMTM6	7.61195725893738e-36	-0.672419	0.503	0.648	2.82411226263836e-31	Ciliated.cell	CMTM6
EIF3H	8.03157322224972e-36	-0.553294	0.769	0.794	2.97979398118687e-31	Ciliated.cell	EIF3H
SDHD	1.5846741438186e-35	-0.629319	0.343	0.529	5.87929954098139e-31	Ciliated.cell	SDHD
APH1A	2.84550968154443e-35	-0.520788	0.466	0.632	1.0557125469498e-30	Ciliated.cell	APH1A
H2AFZ.1	5.9807485132151e-35	-0.734401	0.647	0.733	2.21891750588794e-30	Ciliated.cell	H2AFZ
SLC25A3	1.18721296290002e-34	-0.56462	0.722	0.779	4.40467881365538e-30	Ciliated.cell	SLC25A3
IFITM1.2	1.49237624816266e-34	-0.99099	0.653	0.708	5.53686511830828e-30	Ciliated.cell	IFITM1
TSPO	1.72475896253373e-34	-0.605063	0.604	0.703	6.3990282268964e-30	Ciliated.cell	TSPO
EIF5A	2.56867245709286e-34	-0.613858	0.517	0.659	9.53003168306023e-30	Ciliated.cell	EIF5A
RPS20.4	3.03901529892743e-34	-0.894654	0.78	0.805	1.12750506605507e-29	Ciliated.cell	RPS20
ANXA1.1	3.27254873899204e-34	0.564889959560213	0.833	0.654	1.21414830765344e-29	Ciliated.cell	ANXA1
SPCS2	3.61500857810005e-34	-0.618732	0.527	0.675	1.3412043325609e-29	Ciliated.cell	SPCS2
VKORC1	4.11956821222307e-34	-0.526439	0.37	0.549	1.52840100241688e-29	Ciliated.cell	VKORC1
KDELR1	4.77311633621092e-34	-0.608983	0.498	0.64	1.77087389189761e-29	Ciliated.cell	KDELR1
TIMM8B	7.72494357591143e-34	-0.517583	0.354	0.54	2.8660313160989e-29	Ciliated.cell	TIMM8B
CYCS	1.09206236389609e-32	-0.572674	0.494	0.635	4.05166057629088e-28	Ciliated.cell	CYCS
PDIA3	1.37283769751604e-32	-0.658883	0.666	0.763	5.09336514155424e-28	Ciliated.cell	PDIA3
TMSB4X.2	8.32020704174813e-32	-0.55582	0.967	0.965	3.08688001455898e-27	Ciliated.cell	TMSB4X
PDCD5.1	1.08790806865485e-31	-0.564573	0.634	0.725	4.03624772551637e-27	Ciliated.cell	PDCD5
PTMS.2	3.92247769656086e-31	-0.634803	0.548	0.668	1.45527845020105e-26	Ciliated.cell	PTMS
NME1.1	1.75392007955372e-30	-0.531065	0.439	0.608	6.50721888715226e-26	Ciliated.cell	NME1
LDHB.3	4.69326780796087e-30	-0.701735	0.692	0.743	1.74124928943156e-25	Ciliated.cell	LDHB
EIF3E.1	5.08594138984381e-30	-0.637612	0.681	0.742	1.88693511504595e-25	Ciliated.cell	EIF3E
NDUFB7	1.1936987622413e-29	-0.529145	0.697	0.734	4.42874177779144e-25	Ciliated.cell	NDUFB7
HMGA1.2	7.70012898506779e-29	-0.637726	0.599	0.69	2.85682485475e-24	Ciliated.cell	HMGA1
MYL9.1	9.19723258556378e-29	-0.722065	0.383	0.553	3.41226526157002e-24	Ciliated.cell	MYL9
PHB2.2	9.92436755866241e-29	-0.617876	0.61	0.705	3.68203960793934e-24	Ciliated.cell	PHB2
PERP.1	2.92785727528659e-28	0.530732837629885	0.757	0.611	1.08626432770408e-23	Ciliated.cell	PERP
NR4A1	4.32885011728082e-28	0.566924028736969	0.622	0.475	1.60604668201236e-23	Ciliated.cell	NR4A1
RCN2.1	2.72219718760934e-27	-0.582231	0.562	0.671	1.00996237857494e-22	Ciliated.cell	RCN2
CALR	1.0426057350746e-26	-0.536287	0.757	0.815	3.86817153770028e-22	Ciliated.cell	CALR
ISG15.1	1.18289943840314e-26	0.578399226771462	0.724	0.577	4.38867520641948e-22	Ciliated.cell	ISG15
EGR1.3	1.34192299316875e-26	0.512395142309896	0.732	0.599	4.9786684969554e-22	Ciliated.cell	EGR1
LSM4.1	8.25608081686614e-26	-0.565124	0.596	0.692	3.06308854386551e-21	Ciliated.cell	LSM4
SLPI.3	8.13690813159945e-25	-0.908105	0.85	0.835	3.01887428590471e-20	Ciliated.cell	SLPI
RPL36A.2	8.59066775131198e-25	-0.518336	0.867	0.873	3.18722364241426e-20	Ciliated.cell	RPL36A
PGAM1	2.87529543491295e-24	-0.523896	0.457	0.591	1.06676335930705e-19	Ciliated.cell	PGAM1
SSR3	3.21579141717556e-24	-0.524493	0.57	0.665	1.1930907736863e-19	Ciliated.cell	SSR3
MLF2.1	3.39026864263812e-24	-0.527599	0.662	0.729	1.25782356910517e-19	Ciliated.cell	MLF2
TM4SF1.3	7.05252923388026e-24	-0.58023	0.73	0.781	2.61655887106192e-19	Ciliated.cell	TM4SF1
PKM.1	1.21607106702984e-23	-0.550214	0.875	0.878	4.5117452657874e-19	Ciliated.cell	PKM
TIMP1.1	1.85625878527831e-23	-0.646661	0.663	0.727	6.88690571926107e-19	Ciliated.cell	TIMP1
UBE2E2.1	3.70187453089076e-22	-0.591864	0.4	0.54	1.37343246970578e-17	Ciliated.cell	UBE2E2
HM13	1.30915601974942e-21	-0.501638	0.456	0.587	4.85709974887231e-17	Ciliated.cell	HM13
AK2	3.60485925156038e-20	-0.519471	0.484	0.603	1.33743883092142e-15	Ciliated.cell	AK2
STMN1.3	5.48658137226777e-17	-0.709994	0.437	0.544	2.03557655492506e-12	Ciliated.cell	STMN1
UQCRH	1.27310511267178e-16	-0.535539	0.794	0.686	4.72334727852357e-12	Ciliated.cell	UQCRH
RPS17.4	4.16399993697487e-16	-0.502845	0.858	0.83	1.54488561661705e-11	Ciliated.cell	RPS17
CTSB.1	1.16872762530584e-14	-0.67637	0.736	0.753	4.33609636264719e-10	Ciliated.cell	CTSB
NDUFB9.4	5.91276546201803e-14	-0.522965	0.877	0.82	2.19369511406331e-09	Ciliated.cell	NDUFB9
ATP5C1.1	1.95142439750089e-13	-0.516937	0.743	0.741	7.23997965716806e-09	Ciliated.cell	ATP5C1
CEBPD.2	1.69255794184813e-12	-0.647401	0.66	0.672	6.27955922005073e-08	Ciliated.cell	CEBPD
SOD2.5	1.43492563847282e-09	-0.983869	0.584	0.599	5.32371761129802e-05	Ciliated.cell	SOD2
ITGB8.4	2.76883666424061e-09	-0.501522	0.482	0.562	0.000102726609079991	Ciliated.cell	ITGB8
MECOM.3	2.84794561285786e-07	-0.685849	0.586	0.598	0.0105661630182639	Ciliated.cell	MECOM
CLU.2	0.00072078361998231	-0.649831	0.814	0.749	1	Ciliated.cell	CLU
CCL5	0	2.14842851250936	0.574	0.069	0	cancer.cell.6	CCL5
CD52	0	1.96526209693423	0.564	0.026	0	cancer.cell.6	CD52
SRGN	2.92541546838159e-300	2.03789154677629	0.74	0.12	1.08535839292425e-295	cancer.cell.6	SRGN
ARHGDIB	1.94143664849124e-109	1.60526414957056	0.595	0.197	7.20292410956734e-105	cancer.cell.6	ARHGDIB
B2M.2	7.94622170394106e-96	1.20512400096886	1	0.971	2.94812771437917e-91	cancer.cell.6	B2M
IL32	7.71635882448802e-76	1.93260406415984	0.649	0.318	2.8628462874733e-71	cancer.cell.6	IL32
BTG1.4	8.27935153281139e-59	1.78039584362509	0.73	0.529	3.07172221218835e-54	cancer.cell.6	BTG1
HLA-B.2	7.20359803005365e-55	1.03563652590135	0.93	0.784	2.67260690513021e-50	cancer.cell.6	HLA-B
ACTB.1	7.57437667641923e-51	0.679601991028831	0.997	0.986	2.8101694907183e-46	cancer.cell.6	ACTB
SH3BGRL3.4	1.89332162422165e-49	1.01309131300954	0.842	0.743	7.02441255802475e-45	cancer.cell.6	SH3BGRL3
HLA-A.2	2.31814532859858e-48	1.12575799801417	0.883	0.798	8.60055098363358e-44	cancer.cell.6	HLA-A
TMSB4X.3	4.98332955766507e-47	0.556058239568116	1	0.965	1.84886509918932e-42	cancer.cell.6	TMSB4X
HLA-C.1	8.11392893444227e-37	0.708386011408626	0.906	0.823	3.01034877396743e-32	cancer.cell.6	HLA-C
PSMB9.1	5.63824171083047e-33	0.891267716126076	0.605	0.388	2.09184405713521e-28	cancer.cell.6	PSMB9
SARAF	2.95422962965235e-31	1.10494251918785	0.699	0.602	1.09604873489732e-26	cancer.cell.6	SARAF
DSP.1	2.11476589231172e-30	-0.708831	0.351	0.662	7.8459929370657e-26	cancer.cell.6	DSP
HLA-E.2	1.04617339083236e-27	0.91684476192556	0.717	0.617	3.88140789732715e-23	cancer.cell.6	HLA-E
CYR61.1	2.79425622477397e-27	-0.910251	0.291	0.594	1.03669700195339e-22	cancer.cell.6	CYR61
IGF2BP2.3	6.07230600696279e-25	-0.648413	0.278	0.581	2.25288625164327e-20	cancer.cell.6	IGF2BP2
EGR1.4	3.0670236031234e-23	-0.747247	0.325	0.604	1.13789642699481e-18	cancer.cell.6	EGR1
IFITM1.3	7.94799906924449e-23	0.580080655882508	0.855	0.706	2.9487871346804e-18	cancer.cell.6	IFITM1
ARHGAP29.2	1.04258862000769e-22	-0.753009	0.317	0.585	3.86810803909052e-18	cancer.cell.6	ARHGAP29
EXT1.4	3.9376197971921e-22	-0.716853	0.234	0.502	1.46089632095624e-17	cancer.cell.6	EXT1
SPON1.3	4.6535104962836e-22	-0.55145	0.309	0.579	1.72649892922618e-17	cancer.cell.6	SPON1
OAZ1	6.88716375315134e-22	0.609954206568304	0.86	0.836	2.55520662405668e-17	cancer.cell.6	OAZ1
TM4SF1.4	1.52305577696876e-21	-0.687986	0.53	0.782	5.65068923813178e-17	cancer.cell.6	TM4SF1
IFITM2	1.94576817408991e-21	0.776715816784464	0.605	0.456	7.21899450269097e-17	cancer.cell.6	IFITM2
TJP1.1	1.35462953700578e-19	-0.517466	0.281	0.542	5.02581104524514e-15	cancer.cell.6	TJP1
CALD1.4	1.60472300855568e-19	-0.670384	0.244	0.502	5.95368283404244e-15	cancer.cell.6	CALD1
MUC16.5	1.65935533365744e-19	-0.796398	0.379	0.64	6.15637422340246e-15	cancer.cell.6	MUC16
EMP2	3.24904875952786e-19	-0.518039	0.273	0.523	1.20542958027243e-14	cancer.cell.6	EMP2
TACSTD2.4	4.05131987357421e-19	-0.662331	0.465	0.71	1.50308018629477e-14	cancer.cell.6	TACSTD2
PPFIBP1.4	1.04094717253328e-18	-0.516584	0.33	0.586	3.86201810481572e-14	cancer.cell.6	PPFIBP1
PARD3.3	2.2702029096358e-18	-0.547802	0.252	0.501	8.42267981503977e-14	cancer.cell.6	PARD3
HLA-DPB1	8.96993142182587e-18	0.618971142017214	0.517	0.342	3.32793425681162e-13	cancer.cell.6	HLA-DPB1
MYL12A	8.99230382350296e-18	0.598917156151782	0.764	0.756	3.33623464155783e-13	cancer.cell.6	MYL12A
CLDN4.5	1.10448849012146e-17	-0.674454	0.488	0.714	4.09776274719961e-13	cancer.cell.6	CLDN4
TNFRSF12A.2	4.53415513021406e-15	-0.538709	0.34	0.56	1.68221689486072e-10	cancer.cell.6	TNFRSF12A
CD9.1	4.70200056503801e-15	-0.56274	0.704	0.849	1.74448922963475e-10	cancer.cell.6	CD9
ATF3.2	2.69179974564106e-14	-0.560398	0.421	0.644	9.98684623630289e-10	cancer.cell.6	ATF3
SEPP1.2	2.7085605046512e-14	-0.535194	0.312	0.545	1.00490303283064e-09	cancer.cell.6	SEPP1
IER3.4	1.67869442306724e-13	-0.702895	0.345	0.555	6.22812417902178e-09	cancer.cell.6	IER3
RP11-608O21.1.4	1.3762874358863e-12	-0.545915	0.332	0.533	5.10616401588176e-08	cancer.cell.6	RP11-608O21.1
S100A16.4	1.56225107910198e-12	-0.532082	0.369	0.58	5.79610772857627e-08	cancer.cell.6	S100A16
NDUFA13.1	1.83481219054688e-11	0.530768062562403	0.847	0.819	6.80733670814797e-07	cancer.cell.6	NDUFA13
GADD45A.3	2.41733225912966e-11	-0.615835	0.314	0.507	8.96854441459696e-07	cancer.cell.6	GADD45A
MECOM.4	2.61449281405186e-10	-0.506745	0.408	0.6	9.70002978941381e-06	cancer.cell.6	MECOM
NEAT1.4	2.77854447801604e-09	-0.701132	0.719	0.831	0.000103086778678873	cancer.cell.6	NEAT1
UBB.2	9.84340737025042e-09	0.506614821005245	0.644	0.571	0.000365200256843661	cancer.cell.6	UBB
ZFP36L2.1	9.55621262487602e-08	0.617375547644504	0.67	0.675	0.00354545044595525	cancer.cell.6	ZFP36L2
RPS20.5	0.00342786846836081	-0.518384	0.699	0.805	1	cancer.cell.6	RPS20
AZGP1	0	2.10099018858901	0.693	0.019	0	cancer.cell.7	AZGP1
C16orf89	0	1.84309524883144	0.706	0.021	0	cancer.cell.7	C16orf89
GABRP	0	1.83896734526059	0.608	0.026	0	cancer.cell.7	GABRP
RP11-362F19.1	0	1.3744421900092	0.732	0.051	0	cancer.cell.7	RP11-362F19.1
SECTM1	8.68846342879705e-308	1.37312363189889	0.791	0.063	3.22350681671799e-303	cancer.cell.7	SECTM1
PTGES	1.51087029206199e-242	1.27142460474783	0.712	0.063	5.60547987057919e-238	cancer.cell.7	PTGES
CRAT	4.28610502700591e-237	1.50912346373581	0.824	0.09	1.59018782606946e-232	cancer.cell.7	CRAT
PROM1	4.84272015352184e-193	1.12710527939105	0.699	0.073	1.79669760415814e-188	cancer.cell.7	PROM1
CA12	3.07972081394617e-190	1.6376536687439	0.719	0.081	1.14260721918217e-185	cancer.cell.7	CA12
DPYD	1.70146670356616e-163	1.27005743284172	0.83	0.12	6.31261161690081e-159	cancer.cell.7	DPYD
AQP3	5.88298822866828e-158	2.2046555950545	0.778	0.122	2.18264746271822e-153	cancer.cell.7	AQP3
PPP1R1B	5.94887681722252e-156	1.66804370958057	0.948	0.183	2.20709278795773e-151	cancer.cell.7	PPP1R1B
LURAP1L	6.94465048039361e-151	1.16412217760867	0.739	0.104	2.57653477473083e-146	cancer.cell.7	LURAP1L
TMC5	3.12012992004962e-142	1.47553624972042	0.745	0.116	1.15759940163761e-137	cancer.cell.7	TMC5
NEBL	3.84145644658973e-139	1.14680156725124	0.569	0.066	1.42521875624926e-134	cancer.cell.7	NEBL
TNFSF14	2.92122855739629e-134	0.789756947365122	0.523	0.057	1.0838050070796e-129	cancer.cell.7	TNFSF14
FKBP5.1	7.37424981085667e-133	1.28801829210717	0.837	0.156	2.73592042232593e-128	cancer.cell.7	FKBP5
SP110	3.00859781500071e-131	1.40763543525011	0.882	0.18	1.11621987534341e-126	cancer.cell.7	SP110
CNDP2.1	3.2004501596894e-131	1.71200512185944	0.967	0.247	1.18739901374636e-126	cancer.cell.7	CNDP2
RDH10	9.70433979515788e-130	1.26509036905345	0.614	0.083	3.60040710740152e-125	cancer.cell.7	RDH10
CATSPERB	1.04191357786835e-128	1.81530245321233	0.895	0.195	3.86560356524936e-124	cancer.cell.7	CATSPERB
AQP5	2.48589791757426e-125	2.27277633096534	0.837	0.183	9.22292986399228e-121	cancer.cell.7	AQP5
PROM2	2.71081136291103e-123	0.786263056835136	0.614	0.085	1.00573812375362e-118	cancer.cell.7	PROM2
LRG1	9.62787558953486e-123	1.06264947201603	0.614	0.088	3.57203812247333e-118	cancer.cell.7	LRG1
TTC9	3.85705699430765e-121	0.918064542728244	0.66	0.101	1.43100671545808e-116	cancer.cell.7	TTC9
SAMD12-AS1	4.80385623650843e-120	0.634158451479939	0.549	0.068	1.78227870230699e-115	cancer.cell.7	SAMD12-AS1
IRX3	5.19181180126442e-115	0.885562159426431	0.575	0.078	1.92621409638711e-110	cancer.cell.7	IRX3
TP53I11	1.74496596056465e-112	1.10850680053821	0.771	0.149	6.47399821029091e-108	cancer.cell.7	TP53I11
TGM2	8.593154535156e-108	1.43089112289627	0.771	0.156	3.18814626408823e-103	cancer.cell.7	TGM2
RP11-138J23.1	1.58723119982555e-107	0.906636529712618	0.81	0.158	5.88878647447279e-103	cancer.cell.7	RP11-138J23.1
TMEM173	6.07360111282206e-107	1.11753791685808	0.745	0.148	2.25336674886811e-102	cancer.cell.7	TMEM173
IDO1.1	9.84130572984991e-104	1.38788644301057	0.595	0.093	3.65122283883161e-99	cancer.cell.7	IDO1
SPTLC2	4.96201668581311e-103	1.15500291138787	0.824	0.197	1.84095781060352e-98	cancer.cell.7	SPTLC2
ERBB3	1.39649075577893e-100	1.32961312681409	0.941	0.288	5.1811203530154e-96	cancer.cell.7	ERBB3
TTC39B	2.30006998775209e-99	0.622503456703228	0.621	0.101	8.53348966155903e-95	cancer.cell.7	TTC39B
IFI44L.1	4.63679089991378e-99	1.3115429763867	0.895	0.233	1.72029579177701e-94	cancer.cell.7	IFI44L
C15orf48	6.40671219093236e-99	2.7719222253702	0.778	0.178	2.37695428995781e-94	cancer.cell.7	C15orf48
MIR205HG	7.61797015790487e-99	0.826817862807934	0.529	0.077	2.82634310828429e-94	cancer.cell.7	MIR205HG
EFNA5	2.30580935919413e-98	1.24100201847951	0.869	0.218	8.55478330354613e-94	cancer.cell.7	EFNA5
CYP4B1	6.84320819207283e-96	1.0767311460759	0.699	0.137	2.53889867134094e-91	cancer.cell.7	CYP4B1
TCHP	1.75100560485656e-95	0.943618905581233	0.569	0.093	6.49640589457833e-91	cancer.cell.7	TCHP
TGFA	7.16596514136058e-95	0.968573437338988	0.627	0.113	2.65864472709619e-90	cancer.cell.7	TGFA
CFH	9.13215459605018e-95	0.875651812167157	0.608	0.101	3.38812067668058e-90	cancer.cell.7	CFH
MAN1A1	1.26394718010354e-93	0.592820130782086	0.542	0.082	4.68937043290213e-89	cancer.cell.7	MAN1A1
TPBG	7.53427535083673e-93	0.786843603969438	0.699	0.142	2.79529149791394e-88	cancer.cell.7	TPBG
RBPMS	2.07004814280348e-92	0.976873259165058	0.817	0.195	7.68008561461518e-88	cancer.cell.7	RBPMS
C5orf56	2.25981319064005e-92	0.90878457942141	0.765	0.169	8.38413291859364e-88	cancer.cell.7	C5orf56
GABRE	2.98159943295171e-92	0.731505947182652	0.582	0.096	1.10620320561941e-87	cancer.cell.7	GABRE
GLIPR2	8.7930746274757e-92	1.09254486020887	0.863	0.217	3.26231861753976e-87	cancer.cell.7	GLIPR2
EPB41L4A	1.03538757212346e-91	0.800602448647311	0.66	0.126	3.84139143133524e-87	cancer.cell.7	EPB41L4A
LCN2.2	1.58270394612741e-91	3.48209734188674	1	0.55	5.87198991052729e-87	cancer.cell.7	LCN2
CFB.1	1.78766273572787e-91	2.72663777119325	1	0.523	6.63240751582396e-87	cancer.cell.7	CFB
RP11-747H7.3	1.3368165941576e-90	0.637063326261857	0.516	0.079	4.95972324598411e-86	cancer.cell.7	RP11-747H7.3
HLA-DMA	1.17356402027158e-87	1.3683197368906	0.948	0.306	4.3540398716096e-83	cancer.cell.7	HLA-DMA
RARRES3.2	1.32303229118653e-87	2.1355566760224	0.993	0.434	4.90858210353113e-83	cancer.cell.7	RARRES3
FOXC1	2.97552726837283e-86	0.627713965730032	0.51	0.08	1.103950371839e-81	cancer.cell.7	FOXC1
EFEMP1	8.4285099260412e-86	0.718741610861506	0.536	0.085	3.12706146766054e-81	cancer.cell.7	EFEMP1
RAB31	1.57387143668821e-85	0.850218726561063	0.686	0.142	5.83922041725693e-81	cancer.cell.7	RAB31
NTN4	1.4360937809195e-84	0.879922148526276	0.712	0.155	5.32805153658942e-80	cancer.cell.7	NTN4
MAGEA4	1.72480114160063e-82	0.642078374593047	0.569	0.099	6.39918471545251e-78	cancer.cell.7	MAGEA4
FOXQ1	2.47317134955492e-82	0.6744987129877	0.575	0.105	9.1757130239837e-78	cancer.cell.7	FOXQ1
HLA-DMB	3.50215633351029e-82	0.684954177324348	0.68	0.142	1.29933502129565e-77	cancer.cell.7	HLA-DMB
TXNIP	4.33032766342247e-81	1.29945152509716	0.745	0.181	1.60659486640637e-76	cancer.cell.7	TXNIP
IFI27.1	4.91563254541988e-80	1.95216811488388	1	0.808	1.82374883067623e-75	cancer.cell.7	IFI27
ARHGAP26.2	1.59583787950036e-79	1.38999680186451	0.941	0.328	5.92071811673429e-75	cancer.cell.7	ARHGAP26
TC2N.1	2.68266073411456e-79	1.27527907723977	0.961	0.36	9.95293958963842e-75	cancer.cell.7	TC2N
OAS3.1	6.94568867320649e-79	0.818233429811673	0.719	0.166	2.57691995464634e-74	cancer.cell.7	OAS3
CIITA	8.57414538193825e-79	0.557098620936127	0.523	0.089	3.18109367815291e-74	cancer.cell.7	CIITA
SAT1.4	1.48525581548903e-78	1.96122641105247	1	0.837	5.51044760104586e-74	cancer.cell.7	SAT1
FAM129A	1.87491759373883e-78	0.687285263472952	0.536	0.093	6.95613176453045e-74	cancer.cell.7	FAM129A
PITPNC1	2.02611149548389e-78	0.809851395504849	0.752	0.177	7.51707625939476e-74	cancer.cell.7	PITPNC1
C3.2	3.37210124460272e-76	1.83870616387874	0.987	0.47	1.25108328276006e-71	cancer.cell.7	C3
WDR45B.1	1.02405410433012e-75	1.41820236033628	0.98	0.51	3.7993431324752e-71	cancer.cell.7	WDR45B
LARGE1	2.92030387078313e-75	0.642840308105918	0.719	0.161	1.08346193909925e-70	cancer.cell.7	LARGE1
SPDEF	1.12416369709335e-74	0.783433120969678	0.634	0.129	4.17075973258605e-70	cancer.cell.7	SPDEF
MUC1	3.79393116359692e-74	1.83951779564319	0.987	0.552	1.4075864010061e-69	cancer.cell.7	MUC1
LITAF.1	3.04508362809178e-73	1.52251979116118	0.948	0.462	1.12975647685833e-68	cancer.cell.7	LITAF
B3GNT5	7.72104338589624e-73	0.667017506466219	0.601	0.125	2.86458430660136e-68	cancer.cell.7	B3GNT5
HLA-DPA1	2.10504231730783e-71	1.52862821342724	0.948	0.373	7.80991750144377e-67	cancer.cell.7	HLA-DPA1
CCND3	4.30172865855478e-71	0.993739706830997	0.889	0.307	1.59598434961041e-66	cancer.cell.7	CCND3
HLA-DQA1	9.60519379059436e-71	1.1102640437592	0.817	0.226	3.56362294824842e-66	cancer.cell.7	HLA-DQA1
SLC9A3R1	5.28141773343609e-70	1.2731339071352	0.935	0.388	1.95945879328212e-65	cancer.cell.7	SLC9A3R1
PCSK1N.1	7.81685919416211e-70	0.783392856406266	0.569	0.116	2.90013292962609e-65	cancer.cell.7	PCSK1N
PER1	8.17182963407356e-70	0.645755875993737	0.556	0.112	3.03183051253763e-65	cancer.cell.7	PER1
PSME1	7.32368139891627e-69	1.46621588735413	1	0.711	2.71715903581193e-64	cancer.cell.7	PSME1
PSMA6.1	1.07542307831972e-68	1.44964378945233	0.974	0.545	3.98992716287401e-64	cancer.cell.7	PSMA6
TAPBP.2	1.2686254134056e-68	1.35636152152353	0.98	0.521	4.70672714627611e-64	cancer.cell.7	TAPBP
STAT6	1.56493966828947e-68	0.760347104734329	0.725	0.195	5.80608266332077e-64	cancer.cell.7	STAT6
SMARCA2	2.26696435116342e-68	0.615722500866602	0.68	0.161	8.41066443925141e-64	cancer.cell.7	SMARCA2
SLC44A4	2.80877766994659e-68	0.724420566582477	0.68	0.167	1.04208460332688e-63	cancer.cell.7	SLC44A4
OAS2.1	4.84912266754428e-68	0.527221792094259	0.542	0.104	1.7990730008856e-63	cancer.cell.7	OAS2
PSME2	1.88316774641797e-67	1.58726114328466	1	0.647	6.98674065598532e-63	cancer.cell.7	PSME2
CXCL8	2.10142147251324e-67	1.39127192122527	0.856	0.273	7.79648380517139e-63	cancer.cell.7	CXCL8
RNF213.3	1.5656207599646e-66	1.43921817809958	0.98	0.483	5.80860958154465e-62	cancer.cell.7	RNF213
STOM	9.98427140672117e-66	0.788283466874584	0.562	0.121	3.70426453460762e-61	cancer.cell.7	STOM
EFNA1	1.1443485913633e-65	1.47872108038168	0.941	0.449	4.245647708817e-61	cancer.cell.7	EFNA1
MLPH	1.6867454112248e-65	0.641964711254588	0.582	0.125	6.25799415018511e-61	cancer.cell.7	MLPH
HLA-F	3.02159701558264e-65	0.64341576393166	0.595	0.133	1.12104270875131e-60	cancer.cell.7	HLA-F
STK19.1	5.59136612813731e-64	1.02303776998768	0.706	0.199	2.07445274720022e-59	cancer.cell.7	STK19
PRRG4	1.08180318509953e-63	0.710457056409199	0.686	0.18	4.01359799703778e-59	cancer.cell.7	PRRG4
ITGB4.2	1.6950346725321e-63	0.814411698982538	0.817	0.248	6.28874813856133e-59	cancer.cell.7	ITGB4
C6orf62.1	2.74243734715176e-63	0.973053681433793	0.876	0.33	1.01747168016677e-58	cancer.cell.7	C6orf62
NFKBIA.4	8.74605221833354e-63	1.60068715394969	1	0.761	3.24487283352393e-58	cancer.cell.7	NFKBIA
SEPT9.1	2.35639575183862e-62	1.17794717143782	0.961	0.452	8.74246387889647e-58	cancer.cell.7	SEPT9
SRD5A3	5.60067377919887e-62	1.22076465102942	0.81	0.281	2.07790597882057e-57	cancer.cell.7	SRD5A3
SPATS2L.1	6.64146046183186e-62	1.01044035602176	0.915	0.359	2.46404824594424e-57	cancer.cell.7	SPATS2L
RPL22L1.1	1.4898207072353e-61	1.32510870003648	0.987	0.586	5.52738380591369e-57	cancer.cell.7	RPL22L1
CXCL17	2.05102782722504e-61	1.0476842559139	0.804	0.247	7.60951834178763e-57	cancer.cell.7	CXCL17
PSMB9.2	6.51075719802198e-61	1.21221064967809	0.948	0.388	2.41555602803813e-56	cancer.cell.7	PSMB9
SAMD9	9.27997771115966e-61	0.722871397036013	0.641	0.161	3.44296453061734e-56	cancer.cell.7	SAMD9
ZC3H12A.1	1.10495284074978e-60	1.14184119361003	0.935	0.407	4.09948553446576e-56	cancer.cell.7	ZC3H12A
TNFSF10.1	1.53961398069103e-60	1.1746021814413	0.902	0.322	5.71212182976179e-56	cancer.cell.7	TNFSF10
MT-CO2.2	1.92660011940353e-60	1.11196485941776	1	0.956	7.14787910299904e-56	cancer.cell.7	MT-CO2
HLA-E.3	2.71859719920004e-60	1.30743645726942	0.987	0.617	1.00862674687521e-55	cancer.cell.7	HLA-E
PARP14.2	2.77799104004426e-60	1.10305182995883	0.98	0.429	1.03066245576682e-55	cancer.cell.7	PARP14
KLF9	4.44286489438505e-60	0.540156185792938	0.549	0.123	1.6483473044658e-55	cancer.cell.7	KLF9
PRSS22	8.59147345523577e-60	0.804874678009524	0.725	0.208	3.18752256662702e-55	cancer.cell.7	PRSS22
TSC22D3.1	9.02595229928679e-60	1.17228755864211	0.752	0.24	3.34871856255839e-55	cancer.cell.7	TSC22D3
GBP3.1	1.36274200323372e-59	0.824128186438651	0.725	0.214	5.05590910619744e-55	cancer.cell.7	GBP3
MYC	1.07507319854144e-58	1.52990831735847	0.902	0.428	3.98862907390861e-54	cancer.cell.7	MYC
IER5	3.68771392423793e-58	0.792046838447801	0.706	0.209	1.36817874303151e-53	cancer.cell.7	IER5
DUSP23	3.92476371156287e-58	1.56027166250282	0.961	0.583	1.45612658462694e-53	cancer.cell.7	DUSP23
LGALS3BP.1	4.72046434362491e-58	1.35010404247547	0.987	0.63	1.75133947612828e-53	cancer.cell.7	LGALS3BP
HLA-B.3	4.95853228396485e-58	1.50612766775429	1	0.785	1.8396650626738e-53	cancer.cell.7	HLA-B
NPAS2	2.10479918031221e-57	0.559252094281781	0.523	0.114	7.80901543887633e-53	cancer.cell.7	NPAS2
CPEB4	5.48491718763168e-57	0.539283067761481	0.523	0.117	2.03495912578323e-52	cancer.cell.7	CPEB4
ADAMTSL4-AS1	9.77265492512036e-57	0.708138413474242	0.569	0.135	3.62575270376891e-52	cancer.cell.7	ADAMTSL4-AS1
PRSS8	1.16393639497065e-56	1.00347325660496	0.863	0.337	4.31832041898062e-52	cancer.cell.7	PRSS8
PARP9.1	1.87012068466626e-56	0.79692381033139	0.817	0.283	6.9383347521803e-52	cancer.cell.7	PARP9
HLA-DPB1.1	2.42261022763635e-56	1.03085060235789	0.889	0.341	8.98812620555363e-52	cancer.cell.7	HLA-DPB1
CD74.2	3.11033585444005e-56	1.65514387096236	1	0.823	1.1539657053558e-51	cancer.cell.7	CD74
TFAP2C	3.56774991576282e-56	0.574214070907429	0.641	0.167	1.32367089624716e-51	cancer.cell.7	TFAP2C
TAP1.1	6.49375386725448e-56	0.888759058348827	0.837	0.305	2.40924762229009e-51	cancer.cell.7	TAP1
TAP2	8.36969155104157e-56	0.783168301354204	0.752	0.238	3.10523926235193e-51	cancer.cell.7	TAP2
LY6E.1	1.02248171363372e-55	1.51275931170276	1	0.786	3.79350940575247e-51	cancer.cell.7	LY6E
TJP3	1.7735146799913e-55	0.589003379288281	0.51	0.117	6.57991681423574e-51	cancer.cell.7	TJP3
HINT1.1	2.64123592489656e-55	1.01395962023229	1	0.85	9.79924940495872e-51	cancer.cell.7	HINT1
HLA-C.2	4.58160485688207e-55	1.31463138965019	1	0.823	1.69982121795182e-50	cancer.cell.7	HLA-C
PLPP2	4.6200507991149e-55	0.753813184991839	0.824	0.273	1.71408504697962e-50	cancer.cell.7	PLPP2
B4GALT1.1	4.80058152510123e-55	0.972530131043814	0.915	0.355	1.78106375162781e-50	cancer.cell.7	B4GALT1
TSTD1.1	1.8464385026263e-54	1.06891887600433	0.987	0.62	6.85047148859383e-50	cancer.cell.7	TSTD1
FAM3B.1	2.09350311982525e-54	0.819636840744873	0.68	0.189	7.76710592486365e-50	cancer.cell.7	FAM3B
SMS	2.31888141063991e-54	1.1173925389353	0.941	0.556	8.60328192161515e-50	cancer.cell.7	SMS
RPS19.3	3.32656140766087e-54	-1.46412	0.993	0.979	1.23418754785626e-49	cancer.cell.7	RPS19
NFE2L1	6.48001260933438e-54	0.574677792802299	0.595	0.153	2.40414947818915e-49	cancer.cell.7	NFE2L1
RPL22.2	7.93352051490099e-54	-1.77519	0.954	0.924	2.94341544623341e-49	cancer.cell.7	RPL22
XAF1.1	1.13240045785823e-53	0.706749655163945	0.771	0.246	4.20131893869984e-49	cancer.cell.7	XAF1
RPS3A.2	1.26051942007019e-53	-1.65407	0.993	0.958	4.67665310040242e-49	cancer.cell.7	RPS3A
DNAJA1.2	6.98405525429901e-53	1.18162938433156	0.993	0.68	2.59115433989748e-48	cancer.cell.7	DNAJA1
SYAP1.1	8.79781728499937e-53	0.849079189064746	0.85	0.354	3.26407819090762e-48	cancer.cell.7	SYAP1
MVP	9.79814855248484e-52	0.794736666066453	0.719	0.238	3.6352110944574e-47	cancer.cell.7	MVP
INPP4B	1.30384636983439e-51	0.680554696214439	0.542	0.129	4.83740041672258e-47	cancer.cell.7	INPP4B
IFI16	1.38573922951974e-51	0.98483238149842	0.889	0.368	5.1412311154412e-47	cancer.cell.7	IFI16
HID1	2.8204198164165e-51	0.615775781137603	0.673	0.196	1.04640395608868e-46	cancer.cell.7	HID1
OGFR	2.98081966710576e-51	0.65987207850409	0.706	0.222	1.10591390469291e-46	cancer.cell.7	OGFR
CLN3	4.62897489064701e-51	0.6044549895105	0.608	0.169	1.71739597417895e-46	cancer.cell.7	CLN3
CCL28	7.00151659763845e-51	0.697885580071153	0.608	0.171	2.59763267288984e-46	cancer.cell.7	CCL28
TBC1D8.1	7.12811724462787e-51	0.832692504012596	0.791	0.276	2.64460277892939e-46	cancer.cell.7	TBC1D8
FAM210B.1	1.43536789098614e-50	0.783279473421588	0.804	0.311	5.32535841234768e-46	cancer.cell.7	FAM210B
PSMB10	1.73104831802268e-50	0.755029881072465	0.784	0.286	6.42236236469594e-46	cancer.cell.7	PSMB10
PPIC	2.1656571296706e-50	0.937386671811602	0.863	0.371	8.03480451679089e-46	cancer.cell.7	PPIC
CLU.3	2.88769010649056e-50	1.99740065179555	1	0.749	1.07136190640906e-45	cancer.cell.7	CLU
RPS16.4	3.76364298324575e-50	-1.58473	0.987	0.959	1.39634918321401e-45	cancer.cell.7	RPS16
IRF1.2	7.37396792057724e-50	1.30620701657592	0.98	0.538	2.73581583821336e-45	cancer.cell.7	IRF1
DENND4A	1.89353006503808e-49	0.578967005532233	0.712	0.217	7.02518589429778e-45	cancer.cell.7	DENND4A
PSMB8	2.44387464076294e-49	0.931215777151763	0.928	0.44	9.06701930469457e-45	cancer.cell.7	PSMB8
RNF130	3.67724080680521e-49	0.692654267750243	0.817	0.306	1.3642931117328e-44	cancer.cell.7	RNF130
FAM129B	4.32387993480806e-49	0.797184490989319	0.758	0.27	1.60420269461314e-44	cancer.cell.7	FAM129B
EPSTI1.1	4.80919120569127e-49	0.50600341205193	0.582	0.147	1.78425802922352e-44	cancer.cell.7	EPSTI1
HSP90AA1.1	4.89585540815751e-49	1.03640318255006	1	0.904	1.81641131498052e-44	cancer.cell.7	HSP90AA1
IRF9	6.33500088807226e-49	0.705257130454236	0.817	0.3	2.35034867948369e-44	cancer.cell.7	IRF9
SERPINA1	8.60696138086554e-49	0.598169293812688	0.575	0.148	3.19326874191492e-44	cancer.cell.7	SERPINA1
MAP3K8.2	9.45788611950406e-49	1.01476664529362	0.908	0.413	3.5089703291972e-44	cancer.cell.7	MAP3K8
LAP3.1	3.47853153221686e-48	0.824418731154984	0.882	0.372	1.29056998376778e-43	cancer.cell.7	LAP3
ISG15.2	4.20288869353376e-48	1.21393820779026	0.98	0.578	1.55931373418796e-43	cancer.cell.7	ISG15
STAT2	4.58357871362706e-48	0.573898398666517	0.68	0.206	1.70055353854277e-43	cancer.cell.7	STAT2
SAMD12.1	8.95911664533997e-48	0.69620271128735	0.837	0.323	3.32392186658758e-43	cancer.cell.7	SAMD12
HLA-DRA.2	1.03313342350803e-47	1.24247704954303	0.974	0.586	3.83302831455716e-43	cancer.cell.7	HLA-DRA
MBP.1	1.19612303193515e-47	0.607814167264626	0.817	0.291	4.4377360607826e-43	cancer.cell.7	MBP
RPL15.2	2.04731990439425e-47	-1.14544	1	0.971	7.59576157729311e-43	cancer.cell.7	RPL15
SMARCD2	2.22414148997574e-47	0.553040482555759	0.634	0.189	8.25178734195899e-43	cancer.cell.7	SMARCD2
STX16	3.84235504279277e-47	0.584933922017792	0.673	0.212	1.42555214442655e-42	cancer.cell.7	STX16
EIF1AX.1	5.39690441570697e-47	0.948144290834859	0.967	0.612	2.00230550727144e-42	cancer.cell.7	EIF1AX
MT-ATP6.2	9.15868326184588e-47	1.04181724142276	1	0.895	3.39796307697744e-42	cancer.cell.7	MT-ATP6
HLA-A.3	1.01891562058003e-46	1.29277717266153	1	0.798	3.78027884391395e-42	cancer.cell.7	HLA-A
MSLN.1	1.55485862154512e-46	1.34715644522842	0.961	0.581	5.76868097179457e-42	cancer.cell.7	MSLN
UBA52.1	2.32500599426979e-46	-1.23562	0.961	0.919	8.62600473934034e-42	cancer.cell.7	UBA52
GBP2	7.82965143890556e-46	0.607179851870384	0.641	0.193	2.90487898034835e-41	cancer.cell.7	GBP2
LINC00511.3	8.38104631076418e-46	1.02505193902724	0.889	0.393	3.10945199175662e-41	cancer.cell.7	LINC00511
AES.1	9.29398349029407e-46	0.957771997025771	0.895	0.432	3.448160814734e-41	cancer.cell.7	AES
OAS1.1	9.30473016742792e-46	0.569709144660471	0.66	0.198	3.45214793941743e-41	cancer.cell.7	OAS1
C8orf4	1.09066560533235e-45	0.655669441659361	0.529	0.139	4.04647846234356e-41	cancer.cell.7	C8orf4
NAALADL2.2	1.26236865825155e-45	0.988628378488624	0.837	0.33	4.68351395897909e-41	cancer.cell.7	NAALADL2
FUCA1	1.51991593565789e-45	0.526809742928385	0.503	0.13	5.63904011288434e-41	cancer.cell.7	FUCA1
MAPK13	1.52408679074374e-45	0.624608078366975	0.673	0.219	5.65451440233833e-41	cancer.cell.7	MAPK13
BLVRA	1.81788485808991e-45	0.563276436317898	0.621	0.19	6.74453461199939e-41	cancer.cell.7	BLVRA
SOX9	1.92556663382882e-45	0.893462910372383	0.778	0.294	7.14404476816831e-41	cancer.cell.7	SOX9
AHSA1.1	2.06766735785229e-45	0.702542571547655	0.817	0.346	7.67125266436778e-41	cancer.cell.7	AHSA1
MXD4	2.19910253152354e-45	0.63937848501219	0.614	0.191	8.1588903022055e-41	cancer.cell.7	MXD4
MUC20	2.2133307826706e-45	0.872634644312696	0.634	0.204	8.21167853678618e-41	cancer.cell.7	MUC20
NEAT1.5	2.55915310410947e-45	1.33626430511102	1	0.83	9.49471393155655e-41	cancer.cell.7	NEAT1
MYO6	2.84775861765726e-45	0.842521474501267	0.83	0.357	1.05654692473702e-40	cancer.cell.7	MYO6
SMIM22.1	3.10607133801695e-45	0.905611916963138	0.915	0.447	1.15238352711767e-40	cancer.cell.7	SMIM22
DDR1.1	3.36554596732523e-45	0.82794768939185	0.863	0.407	1.24865120933733e-40	cancer.cell.7	DDR1
STAT1.1	3.86529380005731e-45	0.85226508136786	0.922	0.436	1.43406265275926e-40	cancer.cell.7	STAT1
C18orf32	4.2175686107326e-45	0.663684119055079	0.817	0.323	1.5647601302679e-40	cancer.cell.7	C18orf32
MMP7	6.30288085323644e-45	0.887522844589256	0.869	0.367	2.33843182535925e-40	cancer.cell.7	MMP7
PDLIM1.1	7.61169313195382e-45	1.11594	0.922	0.5	2.82401426888619e-40	cancer.cell.7	PDLIM1
PDCD4	1.54845069165081e-44	0.693258607108204	0.752	0.273	5.74490691109366e-40	cancer.cell.7	PDCD4
KRT18.2	2.00904860852652e-44	1.22304335339688	1	0.889	7.45377124249423e-40	cancer.cell.7	KRT18
TSPAN6.1	2.26999261842596e-44	0.827001678578528	0.797	0.334	8.42189961362215e-40	cancer.cell.7	TSPAN6
TXN.1	2.71736687708129e-44	0.981486283463968	0.987	0.815	1.00817028506593e-39	cancer.cell.7	TXN
SAA1	5.5885330056372e-44	1.61773875438577	0.51	0.136	2.07340163042146e-39	cancer.cell.7	SAA1
EIF2S3	5.69376510098141e-44	0.865609714539395	0.967	0.546	2.11244379011511e-39	cancer.cell.7	EIF2S3
FTL.6	1.20277045512454e-43	-2.07949	0.993	0.973	4.46239866555754e-39	cancer.cell.7	FTL
OPTN.1	1.34442332189916e-43	0.913873503955651	0.941	0.516	4.98794496657808e-39	cancer.cell.7	OPTN
C1orf186.3	1.3829264758801e-43	-2.45211	0.078	0.704	5.13079551816276e-39	cancer.cell.7	C1orf186
BAG1.2	2.58458885066256e-43	0.857323942587685	0.941	0.511	9.58908309484315e-39	cancer.cell.7	BAG1
LRP10	2.70621759496814e-43	0.787408479270199	0.824	0.374	1.00403378990913e-38	cancer.cell.7	LRP10
TSTA3	3.30181304839534e-43	0.908348382562852	0.863	0.417	1.22500565908516e-38	cancer.cell.7	TSTA3
IER3.5	7.43760481361502e-43	0.887730524792465	0.993	0.551	2.75942576189931e-38	cancer.cell.7	IER3
BEX4.1	9.66424822700696e-43	0.756929383364938	0.889	0.425	3.58553273470185e-38	cancer.cell.7	BEX4
VDAC1	9.97965741277612e-43	0.852118540725716	0.967	0.599	3.70255269671407e-38	cancer.cell.7	VDAC1
NPDC1	1.3869245219847e-42	0.581409230451579	0.562	0.158	5.14562866901544e-38	cancer.cell.7	NPDC1
RPL18A.2	1.53892311993584e-42	-1.1056	1	0.983	5.70955866727398e-38	cancer.cell.7	RPL18A
MAML3	1.72152442806827e-42	0.530780591953128	0.673	0.218	6.38702778057611e-38	cancer.cell.7	MAML3
MDK.1	2.70759632717586e-42	1.14443000647568	0.987	0.815	1.00454531334552e-37	cancer.cell.7	MDK
GLUL.1	3.18927179798427e-42	1.0079	0.954	0.56	1.18325172977014e-37	cancer.cell.7	GLUL
BCL3	3.4889171906637e-42	0.632475832114696	0.81	0.311	1.29442316690814e-37	cancer.cell.7	BCL3
ATP1B1.2	4.72697500179233e-42	0.848718940317057	0.902	0.44	1.75375499541497e-37	cancer.cell.7	ATP1B1
SEPW1.1	6.52435617188583e-42	0.915509438874161	0.993	0.683	2.42060138333136e-37	cancer.cell.7	SEPW1
OFD1	6.80770067192343e-42	0.718841771105055	0.83	0.345	2.52572502629031e-37	cancer.cell.7	OFD1
APOL1.1	7.83734719902634e-42	0.517339568040328	0.641	0.202	2.90773418431076e-37	cancer.cell.7	APOL1
REC8	8.98988321965458e-42	0.513428236700257	0.575	0.169	3.33533657332405e-37	cancer.cell.7	REC8
MT-CO1.3	1.12959678915852e-41	0.823285752064482	1	0.957	4.19091704745701e-37	cancer.cell.7	MT-CO1
CXCL1	1.52022408613482e-41	0.92149466165239	0.634	0.196	5.6401833819688e-37	cancer.cell.7	CXCL1
TMC6	1.88927358392994e-41	0.557028172175552	0.588	0.185	7.00939392373846e-37	cancer.cell.7	TMC6
ZNF609	2.56238209711987e-41	0.55594689471924	0.654	0.216	9.50669381852441e-37	cancer.cell.7	ZNF609
PTPRF.1	2.99178698012933e-41	0.789296523183806	0.928	0.475	1.10998288749778e-36	cancer.cell.7	PTPRF
NQO1.1	3.15334467956531e-41	0.808697778567777	0.797	0.34	1.16992240956552e-36	cancer.cell.7	NQO1
CDC42EP4	3.41338477353837e-41	0.785033897345297	0.83	0.375	1.26639988483047e-36	cancer.cell.7	CDC42EP4
LLGL2.1	3.77271368148715e-41	0.768123678550156	0.732	0.293	1.39971450296855e-36	cancer.cell.7	LLGL2
RHOB.1	4.09147628319887e-41	1.1166482003752	0.889	0.454	1.51797861582961e-36	cancer.cell.7	RHOB
BIRC3.1	4.46036925281558e-41	0.905353799186891	0.739	0.269	1.65484159648711e-36	cancer.cell.7	BIRC3
ESYT2.2	7.58415166546696e-41	0.676281954939949	0.837	0.36	2.8137961094049e-36	cancer.cell.7	ESYT2
TCEB2.2	8.60249998029455e-41	0.952658392463563	0.993	0.751	3.19161351768908e-36	cancer.cell.7	TCEB2
FAM160A1	1.79598794271482e-40	0.579824161286353	0.647	0.21	6.66329486626626e-36	cancer.cell.7	FAM160A1
NPLOC4.1	1.82042228397374e-40	0.577470206761861	0.654	0.225	6.75394871577098e-36	cancer.cell.7	NPLOC4
ATP5H	2.22117496190786e-40	0.84780126575766	1	0.677	8.24078122617434e-36	cancer.cell.7	ATP5H
MT-CO3.2	3.61549342304053e-40	0.926716646045216	1	0.932	1.34138421488227e-35	cancer.cell.7	MT-CO3
CYB5A	4.66119857243763e-40	0.878267253977674	0.85	0.407	1.72935128236009e-35	cancer.cell.7	CYB5A
PDLIM4.1	6.23188452734626e-40	0.89475756063485	0.725	0.283	2.31209147849074e-35	cancer.cell.7	PDLIM4
RAP1B.2	6.40181064233829e-40	0.733858612491391	0.935	0.518	2.37513576641393e-35	cancer.cell.7	RAP1B
SP100.1	6.57259961404199e-40	0.669143161507625	0.863	0.394	2.43850018280572e-35	cancer.cell.7	SP100
PDZK1IP1	6.67936956217665e-40	1.22184986801691	0.876	0.435	2.47811290126316e-35	cancer.cell.7	PDZK1IP1
LYN	1.07469198197822e-39	0.598343444939888	0.693	0.248	3.98721472233741e-35	cancer.cell.7	LYN
RAB9A	1.25815691484829e-39	0.638099603142781	0.765	0.307	4.66788796977866e-35	cancer.cell.7	RAB9A
CDKN1A.1	1.76202434509882e-39	0.949764871914066	0.752	0.303	6.53728652275113e-35	cancer.cell.7	CDKN1A
RBP1.1	2.15996793070372e-39	0.851965111600951	0.961	0.503	8.01369701970388e-35	cancer.cell.7	RBP1
RPS3.3	4.26840673381949e-39	-1.13818	1	0.977	1.58362158231437e-34	cancer.cell.7	RPS3
PTPA	4.39832310240108e-39	0.626310609922407	0.66	0.242	1.63182185422182e-34	cancer.cell.7	PTPA
ZC3HAV1.1	4.6959788879277e-39	0.517720343652505	0.817	0.34	1.74225512721005e-34	cancer.cell.7	ZC3HAV1
SCARA3	4.80910913875492e-39	0.613310646316164	0.699	0.253	1.78422758156946e-34	cancer.cell.7	SCARA3
SDC4.1	8.2380628942792e-39	0.877825656517165	0.902	0.46	3.05640371440653e-34	cancer.cell.7	SDC4
HOMER1	8.34165843385344e-39	0.64333873145338	0.634	0.211	3.09483869554396e-34	cancer.cell.7	HOMER1
CXCL2.1	1.27834719332071e-38	1.1960461512036	0.824	0.361	4.74279592193918e-34	cancer.cell.7	CXCL2
HLA-DRB5	2.10496697737732e-38	0.507169389786639	0.83	0.319	7.8096379827676e-34	cancer.cell.7	HLA-DRB5
ACOT9	2.4540045191573e-38	0.564455167674923	0.569	0.184	9.10460216652549e-34	cancer.cell.7	ACOT9
ERGIC1	3.00186778936382e-38	0.789131738626835	0.863	0.424	1.11372296853187e-33	cancer.cell.7	ERGIC1
CLDN7	3.32947530215065e-38	0.948346583592234	0.98	0.679	1.23526863185091e-33	cancer.cell.7	CLDN7
PARP12	5.06607918267438e-38	0.51991955696458	0.595	0.193	1.87956603756402e-33	cancer.cell.7	PARP12
GALNT3	7.19014118676417e-38	0.627937036374591	0.745	0.295	2.66761428170137e-33	cancer.cell.7	GALNT3
CANT1	7.35836377167248e-38	0.532282730637203	0.542	0.172	2.73002654292821e-33	cancer.cell.7	CANT1
CSRNP1	1.0547869307056e-37	0.779709232633688	0.765	0.329	3.91336499161084e-33	cancer.cell.7	CSRNP1
ENO1.2	1.13980488390348e-37	-1.81755	0.601	0.803	4.22879009977031e-33	cancer.cell.7	ENO1
CHMP5.1	1.31062181918125e-37	0.743561263125435	0.876	0.453	4.86253801134434e-33	cancer.cell.7	CHMP5
BLOC1S1.1	2.56553061218687e-37	0.761595490515959	0.967	0.56	9.51837512427451e-33	cancer.cell.7	BLOC1S1
NUB1.2	2.97114104712374e-37	0.624140214152373	0.719	0.294	1.10232303989338e-32	cancer.cell.7	NUB1
BAZ1A	3.03768552623191e-37	0.641698063523897	0.83	0.361	1.1270117070873e-32	cancer.cell.7	BAZ1A
CNPY2	4.16758886543323e-37	0.787846759726007	0.974	0.641	1.54621714496438e-32	cancer.cell.7	CNPY2
TPI1.4	7.23087570647649e-37	-1.74738	0.954	0.912	2.68272719585984e-32	cancer.cell.7	TPI1
ZFP36.4	7.91837772906316e-37	0.994472188916255	0.98	0.622	2.93779732125972e-32	cancer.cell.7	ZFP36
HLA-DQB1	9.3707233534519e-37	0.719897402518844	0.732	0.295	3.47663207136419e-32	cancer.cell.7	HLA-DQB1
SLC9A3R2	1.19721466592735e-36	0.576715183206071	0.627	0.217	4.44178613205707e-32	cancer.cell.7	SLC9A3R2
TMED10.1	1.20115058572227e-36	0.807040761400605	0.974	0.661	4.4563887880882e-32	cancer.cell.7	TMED10
HLA-DRB1.1	1.20800930219443e-36	0.93532876829686	0.961	0.527	4.48183531207154e-32	cancer.cell.7	HLA-DRB1
KLK6.1	1.27411565674963e-36	0.759523442602776	0.85	0.394	4.72709649810681e-32	cancer.cell.7	KLK6
HSBP1.1	1.79916415909518e-36	0.844938063055583	0.935	0.611	6.67507894665902e-32	cancer.cell.7	HSBP1
MX1.1	1.98725507155704e-36	0.603774555783489	0.895	0.388	7.37291504098379e-32	cancer.cell.7	MX1
NFKBIZ.1	2.47437649998695e-36	1.08482786450664	0.837	0.419	9.18018425260159e-32	cancer.cell.7	NFKBIZ
PNRC2	3.18688459269971e-36	0.61614283625755	0.863	0.402	1.18236605273752e-31	cancer.cell.7	PNRC2
MYOF.1	3.59982301927351e-36	0.729547108445285	0.85	0.393	1.33557033838067e-31	cancer.cell.7	MYOF
PYCARD	3.63189740475792e-36	0.523621508673746	0.654	0.233	1.34747025613924e-31	cancer.cell.7	PYCARD
FXYD3.2	4.79308177320557e-36	0.923628799983383	0.791	0.376	1.778281268677e-31	cancer.cell.7	FXYD3
HSPB1.3	5.94329242693123e-36	0.938724790287489	1	0.801	2.20502092331576e-31	cancer.cell.7	HSPB1
WDR1	6.82581404280856e-36	0.683289547368098	0.882	0.471	2.5324452680224e-31	cancer.cell.7	WDR1
UBB.3	7.92215519569759e-36	-1.73083	0.02	0.573	2.93919879915576e-31	cancer.cell.7	UBB
RGL2	9.01906640422919e-36	0.508524865449964	0.575	0.193	3.34616382663307e-31	cancer.cell.7	RGL2
DTNB	9.65301994058458e-36	0.510603676475669	0.621	0.209	3.58136692815628e-31	cancer.cell.7	DTNB
RAB40B	1.20640362016766e-35	0.567281798836648	0.614	0.216	4.47587807118402e-31	cancer.cell.7	RAB40B
ACTG1	1.86346451026236e-35	0.842102217078791	1	0.957	6.91363967952437e-31	cancer.cell.7	ACTG1
GNAS.1	1.89225027275209e-35	0.936332723412127	0.987	0.71	7.02043773693753e-31	cancer.cell.7	GNAS
CLMN.1	2.65525551650368e-35	0.552911012475305	0.647	0.242	9.8512634917803e-31	cancer.cell.7	CLMN
HSPE1.1	2.88889659272582e-35	0.830816690003026	0.993	0.817	1.07180952486721e-30	cancer.cell.7	HSPE1
SPON1.4	4.39203535524059e-35	-1.77507	0.033	0.579	1.62948903714781e-30	cancer.cell.7	SPON1
RPL32.1	4.51118141330718e-35	-0.928928	0.993	0.976	1.6736934161511e-30	cancer.cell.7	RPL32
IGFBP2.4	5.81009067533466e-35	-2.64823	0.007	0.553	2.15560174145591e-30	cancer.cell.7	IGFBP2
RPL34.2	8.70996568935265e-35	-1.1335	0.993	0.924	3.23148437040673e-30	cancer.cell.7	RPL34
ZFP36L1.1	1.10970017881175e-34	0.987853462859113	0.987	0.747	4.11709863340946e-30	cancer.cell.7	ZFP36L1
SAR1B	1.11794165175362e-34	0.600108792057331	0.686	0.278	4.14767532217109e-30	cancer.cell.7	SAR1B
DMKN	2.04202256229705e-34	-1.46652	0.046	0.572	7.57610790837828e-30	cancer.cell.7	DMKN
RPL41	2.37271596341955e-34	0.73482963356731	1	0.974	8.80301349588287e-30	cancer.cell.7	RPL41
TCEA3	2.45862761620047e-34	0.696827019765888	0.752	0.32	9.12175431886537e-30	cancer.cell.7	TCEA3
FOS.4	2.88208282737651e-34	1.63870279811313	0.954	0.696	1.06928154978496e-29	cancer.cell.7	FOS
UBE2B.1	3.44841215175779e-34	0.724924253936447	0.935	0.568	1.27939539242366e-29	cancer.cell.7	UBE2B
RPL13A.5	3.54598899332695e-34	-1.51737	0.993	0.922	1.31559737641423e-29	cancer.cell.7	RPL13A
GAPDH.4	5.14415565247142e-34	-1.467	1	0.983	1.90853318862342e-29	cancer.cell.7	GAPDH
MYO1C	5.49536943871907e-34	0.557625589799051	0.634	0.241	2.03883701545916e-29	cancer.cell.7	MYO1C
NFIB.3	5.5974645150578e-34	0.690904447491415	0.915	0.476	2.0767153097316e-29	cancer.cell.7	NFIB
PPP1R15A.3	6.68285870952762e-34	0.766356755561816	0.987	0.613	2.47940740982184e-29	cancer.cell.7	PPP1R15A
RPSA.2	1.05663333837121e-33	-1.07834	0.987	0.937	3.92021534869101e-29	cancer.cell.7	RPSA
ZNFX1.1	1.11698595206657e-33	0.602419304823613	0.719	0.294	4.14412958076219e-29	cancer.cell.7	ZNFX1
SMAD3	2.52861829925776e-33	0.56306519137806	0.647	0.249	9.38142675207622e-29	cancer.cell.7	SMAD3
RBBP7	4.38051291911641e-33	0.538381274696191	0.804	0.369	1.62521409812138e-28	cancer.cell.7	RBBP7
ITPKC.1	6.54157225400813e-33	0.575805957733087	0.837	0.359	2.42698872195955e-28	cancer.cell.7	ITPKC
S100A11.2	6.65500321484264e-33	0.793454525507013	1	0.883	2.46907274273877e-28	cancer.cell.7	S100A11
ITGAV	8.55204205192363e-33	0.550851399418966	0.85	0.39	3.17289312168419e-28	cancer.cell.7	ITGAV
MT-ND4.4	9.70994222280601e-33	0.767447610909781	1	0.902	3.60248566408326e-28	cancer.cell.7	MT-ND4
EGR1.5	1.10678789795626e-32	1.21140966073781	0.922	0.601	4.10629378020752e-28	cancer.cell.7	EGR1
VAMP8	1.29624847093737e-32	0.868707513758638	0.98	0.695	4.80921145202473e-28	cancer.cell.7	VAMP8
KRTCAP3	2.09711682983571e-32	0.646929062765062	0.856	0.439	7.78051315037345e-28	cancer.cell.7	KRTCAP3
FAM84B	2.1955217831117e-32	0.535885192414053	0.601	0.221	8.14560536752272e-28	cancer.cell.7	FAM84B
BCAS3	2.42165822764564e-32	0.720319692260079	0.693	0.269	8.98459419038807e-28	cancer.cell.7	BCAS3
SLC16A3	2.84638162077454e-32	0.591500222233534	0.529	0.177	1.05603604512356e-27	cancer.cell.7	SLC16A3
KRT19.3	2.87982357617903e-32	0.870271412126489	1	0.822	1.06844334499818e-27	cancer.cell.7	KRT19
CD55.3	2.88325990414391e-32	0.913132049581825	0.915	0.543	1.06971825703643e-27	cancer.cell.7	CD55
LGALS1.3	4.11611539280418e-32	-2.0995	0.105	0.598	1.52711997188428e-27	cancer.cell.7	LGALS1
BCAM.1	4.13218479228463e-32	-1.82612	0.529	0.775	1.53308187978552e-27	cancer.cell.7	BCAM
SRGAP1	4.3666577592513e-32	0.638387874512617	0.732	0.325	1.62007369525983e-27	cancer.cell.7	SRGAP1
ADAR	4.96878375454415e-32	0.62793336827996	0.902	0.477	1.84346846077342e-27	cancer.cell.7	ADAR
EHD1	9.17745380825468e-32	0.529950043354915	0.614	0.23	3.40492713740057e-27	cancer.cell.7	EHD1
PELI1	1.00004416078546e-31	0.520239991831788	0.66	0.251	3.71026384093013e-27	cancer.cell.7	PELI1
CYB561.1	1.2253839827786e-31	0.555787436987532	0.712	0.305	4.54629711450689e-27	cancer.cell.7	CYB561
GMDS.1	1.2591670003665e-31	0.615209227901972	0.81	0.401	4.67163548805973e-27	cancer.cell.7	GMDS
HEBP2.2	1.39319953026203e-31	0.615185065202934	0.928	0.492	5.16890957722517e-27	cancer.cell.7	HEBP2
PTGES3.2	1.85303746944521e-31	0.656604029454888	0.987	0.757	6.87495431538868e-27	cancer.cell.7	PTGES3
SRP14	1.86278632831589e-31	-1.16627	0.922	0.85	6.9111235566848e-27	cancer.cell.7	SRP14
VCP.1	1.90787683478423e-31	0.689889336046503	0.915	0.511	7.07841384473297e-27	cancer.cell.7	VCP
COX7A2.1	3.24726147050014e-31	0.723531132651864	1	0.791	1.20476647817026e-26	cancer.cell.7	COX7A2
MAT2B	3.33139459488018e-31	0.541688434389517	0.712	0.297	1.2359807086465e-26	cancer.cell.7	MAT2B
ATP1A1	5.57244652400303e-31	0.691144888985307	0.941	0.584	2.06743338487036e-26	cancer.cell.7	ATP1A1
SEC11C	6.48519765860157e-31	0.558751524084914	0.778	0.361	2.40607318331777e-26	cancer.cell.7	SEC11C
SYNGR2	6.68199903450018e-31	0.787217149863755	0.967	0.654	2.47908846178991e-26	cancer.cell.7	SYNGR2
NDUFA2	1.01761806914345e-30	0.673621088352946	0.928	0.573	3.77546479832911e-26	cancer.cell.7	NDUFA2
NR4A1.1	1.0321264615915e-30	0.960104563538442	0.902	0.476	3.82929238515064e-26	cancer.cell.7	NR4A1
PPP4C	1.07683183897969e-30	0.648222083204215	0.928	0.571	3.99515380579855e-26	cancer.cell.7	PPP4C
RPS27L.1	1.14447377863049e-30	0.637907368664145	0.941	0.572	4.24611216609698e-26	cancer.cell.7	RPS27L
CSNK1D	1.27385034602435e-30	0.530368050100046	0.83	0.408	4.72611216878494e-26	cancer.cell.7	CSNK1D
PSMC1	1.66848498762026e-30	0.590014722354196	0.797	0.386	6.19024615256994e-26	cancer.cell.7	PSMC1
CD82	2.10903878524967e-30	0.643679293665851	0.817	0.414	7.8247447971548e-26	cancer.cell.7	CD82
CLIC1	2.20535635226701e-30	0.714680046021194	1	0.796	8.18209260254584e-26	cancer.cell.7	CLIC1
SMIM14.1	2.30073674677346e-30	0.639844784041541	0.693	0.307	8.53596340420421e-26	cancer.cell.7	SMIM14
FOSB.3	2.62386402768279e-30	0.785408430879973	0.922	0.548	9.73479792910592e-26	cancer.cell.7	FOSB
ATP2A2.1	4.27677128844675e-30	0.53317950740571	0.758	0.36	1.58672491572663e-25	cancer.cell.7	ATP2A2
RPL21.3	4.4137822731156e-30	-1.1065	0.987	0.917	1.63755736114862e-25	cancer.cell.7	RPL21
CALM1.1	5.94795470013507e-30	0.783441745614523	0.987	0.793	2.20675067329711e-25	cancer.cell.7	CALM1
TNFAIP2.1	6.93017918355771e-30	0.797731957549588	0.869	0.434	2.57116577889174e-25	cancer.cell.7	TNFAIP2
CTNNA1.1	8.91173256820752e-30	0.571159057060197	0.941	0.575	3.30634190013067e-25	cancer.cell.7	CTNNA1
KLK8	9.25447020705426e-30	0.725178337801152	0.948	0.558	3.4335009915192e-25	cancer.cell.7	KLK8
LARP1.1	1.09882458346151e-29	0.560813476668257	0.81	0.383	4.07674908710055e-25	cancer.cell.7	LARP1
MT-ND4L.2	1.13934922019267e-29	0.842422216328269	1	0.911	4.22709954183681e-25	cancer.cell.7	MT-ND4L
HSPA1A.1	1.67535255081956e-29	0.507157635219946	0.869	0.429	6.21572549879565e-25	cancer.cell.7	HSPA1A
CRACR2B	1.7455820206785e-29	0.590477217952251	0.601	0.237	6.47628385491932e-25	cancer.cell.7	CRACR2B
STOML2	2.73501176617549e-29	0.638072409659261	0.954	0.608	1.01471671536877e-24	cancer.cell.7	STOML2
REEP5	3.78927925446941e-29	0.676097980364606	0.876	0.516	1.4058604962007e-24	cancer.cell.7	REEP5
DDX24.1	3.86085976097105e-29	0.543682084555437	0.889	0.48	1.43241757991787e-24	cancer.cell.7	DDX24
NCKAP1	6.01501601299388e-29	0.524719007031034	0.837	0.434	2.23163109098086e-24	cancer.cell.7	NCKAP1
CHPT1	6.03393269620968e-29	0.562657994980205	0.556	0.206	2.23864936962075e-24	cancer.cell.7	CHPT1
UQCRQ	6.74624765850528e-29	0.744390607272923	0.993	0.731	2.50292534378204e-24	cancer.cell.7	UQCRQ
ASAP1	7.67580846529509e-29	0.653267969543489	0.791	0.401	2.84780169870913e-24	cancer.cell.7	ASAP1
ZFAND5	8.16953612761016e-29	0.661092484679117	0.941	0.559	3.03097959870464e-24	cancer.cell.7	ZFAND5
SLIRP	1.1488480610529e-28	0.64338861465238	0.889	0.499	4.26234119131236e-24	cancer.cell.7	SLIRP
RBCK1.1	1.17371004473293e-28	0.616693994681382	0.941	0.582	4.35458163696363e-24	cancer.cell.7	RBCK1
KIAA1217.3	1.8342126861433e-28	0.631026526163943	0.882	0.487	6.80511248686026e-24	cancer.cell.7	KIAA1217
IFI6.2	2.820204080219e-28	0.795926848420142	0.987	0.626	1.04632391580205e-23	cancer.cell.7	IFI6
CRIP2.1	3.52638100898388e-28	0.711301865245454	0.987	0.66	1.30832261814311e-23	cancer.cell.7	CRIP2
IFITM2.1	5.29692148797028e-28	0.707945812538825	0.856	0.456	1.96521084125185e-23	cancer.cell.7	IFITM2
PPP1R10	6.06075700619247e-28	0.572330820910605	0.719	0.333	2.24860145686747e-23	cancer.cell.7	PPP1R10
EIF2AK2	7.35008473922935e-28	0.561107016201445	0.889	0.498	2.72695493910148e-23	cancer.cell.7	EIF2AK2
PAPOLA.1	7.42908409159612e-28	0.628484792197628	0.941	0.638	2.75626448882308e-23	cancer.cell.7	PAPOLA
UBE2R2	9.50567467639339e-28	0.524302648213119	0.752	0.357	3.52670036168871e-23	cancer.cell.7	UBE2R2
ADAM15	1.0503519293986e-27	0.545097786302915	0.673	0.299	3.89691069326175e-23	cancer.cell.7	ADAM15
NDUFB4	1.09644368654384e-27	0.618484766680642	0.974	0.685	4.06791572144631e-23	cancer.cell.7	NDUFB4
RPS5.1	1.13228332611658e-27	-0.939172	0.987	0.947	4.20088436822511e-23	cancer.cell.7	RPS5
AP3S1	1.53780329824786e-27	0.537252729772404	0.83	0.446	5.70540401682938e-23	cancer.cell.7	AP3S1
FXYD5	2.48297235812374e-27	0.599557829215135	0.634	0.259	9.21207574587488e-23	cancer.cell.7	FXYD5
TUSC3.1	2.97562832169639e-27	0.550627765778995	0.745	0.356	1.10398786363258e-22	cancer.cell.7	TUSC3
DCTPP1	3.41716069744862e-27	0.543657101293575	0.791	0.384	1.26780079036041e-22	cancer.cell.7	DCTPP1
CALD1.5	3.54951149396086e-27	-1.59827	0.046	0.502	1.31690425937442e-22	cancer.cell.7	CALD1
NDFIP1	5.87665152550358e-27	0.558744886448948	0.895	0.5	2.18029648247708e-22	cancer.cell.7	NDFIP1
SYPL1	5.97001013309003e-27	0.628299635064906	0.843	0.483	2.21493345947773e-22	cancer.cell.7	SYPL1
CLINT1	6.05798242210576e-27	0.558620278356367	0.869	0.486	2.24757205842546e-22	cancer.cell.7	CLINT1
PAX8.1	1.13579370382076e-26	-1.32083	0.144	0.579	4.21390822054539e-22	cancer.cell.7	PAX8
HINT2	1.40755661056369e-26	0.525205039652832	0.843	0.443	5.22217578085234e-22	cancer.cell.7	HINT2
RPS27A.3	1.56959489532213e-26	-0.785856	1	0.981	5.82335402113463e-22	cancer.cell.7	RPS27A
MCL1.1	2.1534950957988e-26	0.609761841100904	0.961	0.653	7.98968215492313e-22	cancer.cell.7	MCL1
RPS25.2	4.07714386476907e-26	-0.831728	1	0.94	1.51266114526797e-21	cancer.cell.7	RPS25
NAMPT.1	4.0942551126781e-26	0.535510883547627	0.869	0.466	1.5190095893547e-21	cancer.cell.7	NAMPT
PSMA7	4.77458223413432e-26	0.634136437324277	0.993	0.792	1.77141775468617e-21	cancer.cell.7	PSMA7
TSHZ2.2	5.43936898962414e-26	0.547704598180616	0.791	0.377	2.01806028884045e-21	cancer.cell.7	TSHZ2
PDIA4	6.76227132851179e-26	0.578128635685417	0.928	0.556	2.50887028559116e-21	cancer.cell.7	PDIA4
PDCD6	8.7456369925505e-26	0.546327600309826	0.967	0.664	3.24471878060616e-21	cancer.cell.7	PDCD6
PPIB	9.03753701983323e-26	0.662305203984133	0.987	0.854	3.35301660972833e-21	cancer.cell.7	PPIB
NCOA7.1	1.0521434348744e-25	0.631141464155325	0.83	0.428	3.9035573577275e-21	cancer.cell.7	NCOA7
MIDN	2.48362159536702e-25	0.52677895768412	0.752	0.368	9.21448448097117e-21	cancer.cell.7	MIDN
RBM47.4	2.73223508733307e-25	0.579075342823945	0.928	0.566	1.01368653975144e-20	cancer.cell.7	RBM47
RAB11A	4.60012142238204e-25	0.56293538723909	0.922	0.592	1.70669104891796e-20	cancer.cell.7	RAB11A
ZC3H15	6.82677535850126e-25	0.603414977298292	0.961	0.636	2.53280192575755e-20	cancer.cell.7	ZC3H15
RPS27.3	1.61777580375777e-24	-1.02382	0.98	0.941	6.00211000952172e-20	cancer.cell.7	RPS27
CANX	1.71260305677483e-24	0.513117323432115	0.967	0.692	6.35392860094029e-20	cancer.cell.7	CANX
PDHA1	1.7815889827179e-24	0.511180376342624	0.712	0.348	6.60987328478168e-20	cancer.cell.7	PDHA1
MT-ND3.2	2.01755929419862e-24	0.620514326517314	1	0.846	7.4853467374063e-20	cancer.cell.7	MT-ND3
PPCS	2.7321554283333e-24	0.571876355447522	0.863	0.517	1.01365698546594e-19	cancer.cell.7	PPCS
PCGF5	2.96727680621076e-24	0.539975925875563	0.706	0.358	1.10088936787225e-19	cancer.cell.7	PCGF5
CYSTM1.1	3.67874368517135e-24	0.551607518269017	0.954	0.591	1.36485069463542e-19	cancer.cell.7	CYSTM1
SOCS3.1	3.96412187641043e-24	0.702973689291341	0.667	0.298	1.47072885736704e-19	cancer.cell.7	SOCS3
RCN1	4.10402273640058e-24	0.508673255875378	0.83	0.454	1.52263347543198e-19	cancer.cell.7	RCN1
EIF3K.1	4.55931462566799e-24	-1.21763	0.843	0.818	1.69155131926908e-19	cancer.cell.7	EIF3K
MT-ATP8.3	5.18825999094025e-24	0.595220642239217	1	0.784	1.92489633923874e-19	cancer.cell.7	MT-ATP8
GSTP1.1	5.62282239398154e-24	0.548829271662331	1	0.914	2.08612333639109e-19	cancer.cell.7	GSTP1
KRT7.3	5.72372697586225e-24	1.01840480532947	0.928	0.78	2.12355994531465e-19	cancer.cell.7	KRT7
FOXO3	7.85731792848264e-24	0.601715551546231	0.739	0.387	2.91514352464635e-19	cancer.cell.7	FOXO3
P4HB	8.36376923725377e-24	0.650309653906725	0.967	0.697	3.10304202471352e-19	cancer.cell.7	P4HB
TMEM59.1	9.14761486092677e-24	0.651355308932529	0.974	0.733	3.39385658955244e-19	cancer.cell.7	TMEM59
BST2	1.08042408803186e-23	0.632672305928091	0.993	0.704	4.008481409007e-19	cancer.cell.7	BST2
FTH1.5	1.77805405021567e-23	-1.56091	1	0.995	6.59675833170516e-19	cancer.cell.7	FTH1
SKP1	2.49062949611159e-23	0.53925223334258	1	0.81	9.2404844935236e-19	cancer.cell.7	SKP1
HDAC9.1	3.5531735052416e-23	0.529087816123576	0.667	0.307	1.31826290217969e-18	cancer.cell.7	HDAC9
MRPS15	4.0966879976855e-23	0.611084419918347	0.889	0.61	1.5199122140213e-18	cancer.cell.7	MRPS15
ALDOA.1	4.44515402109434e-23	0.581264345476858	0.993	0.84	1.64919659336621e-18	cancer.cell.7	ALDOA
SERPINB1.3	5.3698714843801e-23	0.542134834409648	0.889	0.533	1.99227601941986e-18	cancer.cell.7	SERPINB1
RPL6.2	6.32758536119653e-23	-0.809798	1	0.941	2.34759744485752e-18	cancer.cell.7	RPL6
RNASE1.1	7.86226822600971e-23	0.826979045954881	0.66	0.299	2.91698013453186e-18	cancer.cell.7	RNASE1
RPS11.3	1.50903796403433e-22	-1.1478	0.915	0.852	5.59868175036378e-18	cancer.cell.7	RPS11
TMEM219	1.87910301562351e-22	0.520781953201838	0.974	0.658	6.9716600982648e-18	cancer.cell.7	TMEM219
GSTK1	1.98759848048397e-22	0.50418951961695	0.915	0.565	7.37418912244359e-18	cancer.cell.7	GSTK1
ATP5E	2.15657790565615e-22	0.548761638684783	1	0.856	8.0011196877749e-18	cancer.cell.7	ATP5E
LRRC75A-AS1.3	2.93505869775093e-22	-1.12561	0.928	0.871	1.08893612745257e-17	cancer.cell.7	LRRC75A-AS1
TMED2	3.15844995541587e-22	0.512479393059053	0.948	0.65	1.17181651795884e-17	cancer.cell.7	TMED2
SQSTM1.1	3.51048523606098e-22	0.588131199564633	0.974	0.734	1.30242512743098e-17	cancer.cell.7	SQSTM1
KLK7	3.89664026678262e-22	0.723751528197954	0.837	0.487	1.44569250537902e-17	cancer.cell.7	KLK7
LGALS3.2	4.24373800817868e-22	0.586471520599007	0.987	0.757	1.57446923841437e-17	cancer.cell.7	LGALS3
RPS9.1	4.93030424211301e-22	-0.711977	1	0.934	1.82919217686635e-17	cancer.cell.7	RPS9
CHCHD2.1	6.39167320407e-22	0.540068748114826	1	0.867	2.37137467544201e-17	cancer.cell.7	CHCHD2
UBE2J1	7.75187737876528e-22	0.50096120303605	0.771	0.441	2.8760240262957e-17	cancer.cell.7	UBE2J1
TSPAN3	1.0105579360615e-21	0.652745744724653	0.961	0.635	3.74927099858176e-17	cancer.cell.7	TSPAN3
PNRC1.3	1.31942607817456e-21	0.562724028943753	0.967	0.66	4.89520269263542e-17	cancer.cell.7	PNRC1
MT-CYB.1	1.38283059746906e-21	0.585473491271957	1	0.933	5.13043979966994e-17	cancer.cell.7	MT-CYB
CD63.2	1.40682288830758e-21	0.621207251527213	0.993	0.803	5.21945359790994e-17	cancer.cell.7	CD63
PGRMC1	1.42970156114705e-21	0.566574377208815	0.85	0.515	5.30433576201167e-17	cancer.cell.7	PGRMC1
PERP.2	1.81121722170947e-21	0.563679341620275	0.935	0.613	6.71979701426432e-17	cancer.cell.7	PERP
RPL14.2	1.81926719889246e-21	-0.707922	1	0.962	6.74966323461091e-17	cancer.cell.7	RPL14
ATP6V0E1	1.90146243529071e-21	0.522301727431471	0.948	0.692	7.05461578117207e-17	cancer.cell.7	ATP6V0E1
DNAJC10.1	2.62026745425383e-21	0.511556402579801	0.641	0.302	9.72145428202713e-17	cancer.cell.7	DNAJC10
CARHSP1	3.20714165360538e-21	0.506573330527644	0.876	0.539	1.18988162490413e-16	cancer.cell.7	CARHSP1
CD59	3.52094971241887e-21	0.611619130534383	0.928	0.623	1.30630755280453e-16	cancer.cell.7	CD59
CXCL16	3.86490351413824e-21	0.537941333605952	0.725	0.394	1.43391785278043e-16	cancer.cell.7	CXCL16
CP.1	6.78674146949167e-21	0.744610709474994	0.908	0.569	2.5179489525961e-16	cancer.cell.7	CP
ITM2B	7.69890314543149e-21	0.530840577920545	0.987	0.78	2.85637005598654e-16	cancer.cell.7	ITM2B
STMN1.4	1.68983407185228e-20	-1.48719	0.176	0.543	6.26945338997913e-16	cancer.cell.7	STMN1
ATP5G3.2	1.76552202146132e-20	-1.08	0.876	0.82	6.55026325182366e-16	cancer.cell.7	ATP5G3
RPS13.2	1.80910360009305e-20	-0.715092	0.993	0.949	6.71195526670522e-16	cancer.cell.7	RPS13
RPL29.2	2.15309791842676e-20	-0.735813	1	0.969	7.98820858715512e-16	cancer.cell.7	RPL29
KLF6.3	6.30849918275068e-20	0.552815546840062	0.993	0.777	2.34051628179233e-15	cancer.cell.7	KLF6
KRT8.2	7.71764805530861e-20	0.56956925733672	1	0.866	2.86332460500005e-15	cancer.cell.7	KRT8
DUSP1.4	8.26059284344844e-20	0.677214463789128	0.889	0.549	3.06476255084781e-15	cancer.cell.7	DUSP1
NDUFB10	1.26013018638851e-19	0.525647569312493	0.922	0.632	4.67520900452e-15	cancer.cell.7	NDUFB10
SEPP1.3	1.83118750482264e-19	-1.42374	0.196	0.544	6.79388876164246e-15	cancer.cell.7	SEPP1
GAS5.3	3.05512180746715e-19	-1.39065	0.771	0.776	1.13348074178839e-14	cancer.cell.7	GAS5
RPS12.2	4.27356402152846e-19	-0.883896	1	0.981	1.58553498762727e-14	cancer.cell.7	RPS12
MRPL51.2	5.20350687770736e-19	-1.20917	0.634	0.724	1.93055308669821e-14	cancer.cell.7	MRPL51
HES1.2	6.57749880069599e-19	0.507634310186779	0.85	0.477	2.44031783004622e-14	cancer.cell.7	HES1
BTG2.1	9.94521814912042e-19	0.717106914197673	0.791	0.455	3.68977538550517e-14	cancer.cell.7	BTG2
SPINT2.1	1.15321966456662e-18	-0.921274	0.961	0.885	4.27856027750862e-14	cancer.cell.7	SPINT2
LSM4.2	1.41271131692274e-18	-1.14587	0.516	0.69	5.24130025691506e-14	cancer.cell.7	LSM4
ATP5B	3.52609479003975e-18	0.505325226204855	0.974	0.766	1.30821642805265e-13	cancer.cell.7	ATP5B
TPM1.1	4.69042944033973e-18	0.538762964756464	0.876	0.592	1.74019622666044e-13	cancer.cell.7	TPM1
RPL11.1	1.17507961923129e-17	-0.668673	1	0.967	4.35966289531001e-13	cancer.cell.7	RPL11
S100A14.1	1.7493751526012e-17	0.774225715507889	0.837	0.52	6.49035675366571e-13	cancer.cell.7	S100A14
PLA2G16	2.02088679989164e-17	0.626938454639084	0.725	0.426	7.49769211627798e-13	cancer.cell.7	PLA2G16
PTMS.3	2.12608979827873e-17	-1.22453	0.451	0.667	7.88800576059392e-13	cancer.cell.7	PTMS
RPS20.6	2.39189064288415e-17	-1.85026	0.85	0.804	8.87415347416447e-13	cancer.cell.7	RPS20
[truncated: 129 more rows]
